# Supplementary material for: An siRNA-guided ARGONAUTE protein directs RNA polymerase V to initiate DNA methylation
Source: Nat Plants. 2021 Nov 8;7(11):1461–74. doi: 10.1038/s41477-021-01008-7 (PMC8592841; doi:10.1038/s41477-021-01008-7)
Supplement: Supplementary file 3 — BSAS processed data of DNA methylation levels. [file 41477_2021_1008_MOESM3_ESM.txt]

#Genotype	Figure	Amplicon	CytosinePosition	Strand	CytosineContext	NumberReadsMethylated	totalNumberReads	MethylationStatus
Col_35S-EVD_BR1	Figure 1	At2G20610	30	+	CCG	2	515	0
Col_35S-EVD_BR1	Figure 1	At2G20610	31	+	CGC	7	518	0
Col_35S-EVD_BR1	Figure 1	At2G20610	33	+	CAC	2	623	0
Col_35S-EVD_BR1	Figure 1	At2G20610	35	+	CAA	5	625	0
Col_35S-EVD_BR1	Figure 1	At2G20610	43	+	CGC	7	855	0
Col_35S-EVD_BR1	Figure 1	At2G20610	45	+	CCT	5	878	0
Col_35S-EVD_BR1	Figure 1	At2G20610	46	+	CTG	10	882	0
Col_35S-EVD_BR1	Figure 1	At2G20610	60	+	CTG	3	942	0
Col_35S-EVD_BR1	Figure 1	At2G20610	64	+	CCG	4	958	0
Col_35S-EVD_BR1	Figure 1	At2G20610	65	+	CGC	6	964	0
Col_35S-EVD_BR1	Figure 1	At2G20610	67	+	CTG	11	992	0
Col_35S-EVD_BR1	Figure 1	At2G20610	74	+	CAA	6	1118	0
Col_35S-EVD_BR1	Figure 1	At2G20610	77	+	CCA	7	1189	0
Col_35S-EVD_BR1	Figure 1	At2G20610	78	+	CAA	12	1183	0
Col_35S-EVD_BR1	Figure 1	At2G20610	92	+	CGT	8	1316	0
Col_35S-EVD_BR1	Figure 1	At2G20610	98	+	CGA	9	1324	0
Col_35S-EVD_BR1	Figure 1	At2G20610	103	+	CGT	10	1324	0
Col_35S-EVD_BR1	Figure 1	At2G20610	109	+	CTC	10	1335	0
Col_35S-EVD_BR1	Figure 1	At2G20610	111	+	CGA	14	1316	0
Col_35S-EVD_BR1	Figure 1	At2G20610	114	+	CCA	5	1392	0
Col_35S-EVD_BR1	Figure 1	At2G20610	115	+	CAA	19	1390	0
Col_35S-EVD_BR1	Figure 1	At2G20610	119	+	CGC	5	1428	0
Col_35S-EVD_BR1	Figure 1	At2G20610	121	+	CAA	25	1367	0
Col_35S-EVD_BR1	Figure 1	At2G20610	125	+	CAT	2	1372	0
Col_35S-EVD_BR1	Figure 1	At2G20610	128	+	CTT	6	1319	0
Col_35S-EVD_BR1	Figure 1	At2G20610	132	+	CTC	10	1338	0
Col_35S-EVD_BR1	Figure 1	At2G20610	134	+	CCC	16	1328	0
Col_35S-EVD_BR1	Figure 1	At2G20610	135	+	CCA	4	1314	0
Col_35S-EVD_BR1	Figure 1	At2G20610	136	+	CAC	13	1317	0
Col_35S-EVD_BR1	Figure 1	At2G20610	138	+	CGT	6	1325	0
Col_35S-EVD_BR1	Figure 1	At2G20610	141	+	CCT	7	1293	0
Col_35S-EVD_BR1	Figure 1	At2G20610	142	+	CTG	12	1292	0
Col_35S-EVD_BR1	Figure 1	At2G20610	146	+	CTT	10	1258	0
Col_35S-EVD_BR1	Figure 1	At2G20610	149	+	CCC	12	1292	0
Col_35S-EVD_BR1	Figure 1	At2G20610	150	+	CCT	5	1296	0
Col_35S-EVD_BR1	Figure 1	At2G20610	151	+	CTC	6	1295	0
Col_35S-EVD_BR1	Figure 1	At2G20610	153	+	CAC	6	1293	0
Col_35S-EVD_BR1	Figure 1	At2G20610	155	+	CTA	3	1319	0
Col_35S-EVD_BR1	Figure 1	At2G20610	158	+	CGA	6	1316	0
Col_35S-EVD_BR1	Figure 1	At2G20610	161	+	CGC	5	1358	0
Col_35S-EVD_BR1	Figure 1	At2G20610	163	+	CTC	6	1303	0
Col_35S-EVD_BR1	Figure 1	At2G20610	165	+	CGT	9	1309	0
Col_35S-EVD_BR1	Figure 1	At2G20610	169	+	CTG	4	1343	0
Col_35S-EVD_BR1	Figure 1	At2G20610	172	+	CTT	9	1336	0
Col_35S-EVD_BR1	Figure 1	At2G20610	176	+	CAG	15	1324	0
Col_35S-EVD_BR1	Figure 1	At2G20610	183	+	CTC	6	1188	0
Col_35S-EVD_BR1	Figure 1	At2G20610	185	+	CGA	12	1179	0
Col_35S-EVD_BR1	Figure 1	At2G20610	192	+	CGC	10	1083	0
Col_35S-EVD_BR1	Figure 1	At2G20610	194	+	CAA	5	1083	0
Col_35S-EVD_BR1	Figure 1	At2G20610	204	+	CTT	4	1021	0
Col_35S-EVD_BR1	Figure 1	At2G20610	207	+	CTT	7	1008	0
Col_35S-EVD_BR1	Figure 1	At2G20610	210	+	CCC	3	1004	0
Col_35S-EVD_BR1	Figure 1	At2G20610	211	+	CCG	3	1004	0
Col_35S-EVD_BR1	Figure 1	At2G20610	212	+	CGA	2	1000	0
Col_35S-EVD_BR1	Figure 1	At2G20610	234	+	CTT	7	863	0
Col_35S-EVD_BR1	Figure 1	At2G20610	245	+	CGA	5	773	0
Col_35S-EVD_BR1	Figure 1	At2G20610	250	+	CCA	6	616	0
Col_35S-EVD_BR1	Figure 1	At2G20610	251	+	CAT	3	612	0
Col_35S-EVD_BR1	Figure 1	At2G20610	256	+	CAG	1	557	0
Col_35S-EVD_BR1	Figure 1	35S-EVD_EVD-gag	126	+	CTT	999	2963	1
Col_35S-EVD_BR1	Figure 1	35S-EVD_EVD-gag	129	+	CTC	1141	2965	1
Col_35S-EVD_BR1	Figure 1	35S-EVD_EVD-gag	131	+	CAA	1277	2966	1
Col_35S-EVD_BR1	Figure 1	35S-EVD_EVD-gag	144	+	CTA	1182	2965	1
Col_35S-EVD_BR1	Figure 1	35S-EVD_EVD-gag	147	+	CGG	1831	2961	1
Col_35S-EVD_BR1	Figure 1	35S-EVD_EVD-gag	155	+	CTT	1032	2965	1
Col_35S-EVD_BR1	Figure 1	35S-EVD_EVD-gag	158	+	CAA	1273	2936	1
Col_35S-EVD_BR1	Figure 1	35S-EVD_EVD-gag	169	+	CTA	1001	2765	1
Col_35S-EVD_BR1	Figure 1	35S-EVD_EVD-gag	172	+	CCT	866	2744	1
Col_35S-EVD_BR1	Figure 1	35S-EVD_EVD-gag	173	+	CTA	955	2738	1
Col_35S-EVD_BR1	Figure 1	35S-EVD_EVD-gag	177	+	CTT	802	2704	1
Col_35S-EVD_BR1	Figure 1	35S-EVD_EVD-gag	183	+	CAA	1010	2461	1
Col_35S-EVD_BR1	Figure 1	35S-EVD_EVD-gag	189	+	CAA	813	2369	1
Col_35S-EVD_BR1	Figure 1	35S-EVD_EVD-gag	192	+	CAA	643	2309	1
Col_35S-EVD_BR1	Figure 1	35S-EVD_EVD-gag	198	+	CGG	1167	2209	1
Col_35S-EVD_BR1	Figure 1	35S-EVD_EVD-gag	212	+	CGT	862	1861	1
Col_35S-EVD_BR1	Figure 1	35S-EVD_EVD-gag	218	+	CTT	422	1545	1
Col_35S-EVD_BR1	Figure 1	35S-EVD_EVD-gag	226	+	CCA	404	1274	1
Col_35S-EVD_BR1	Figure 1	35S-EVD_EVD-gag	227	+	CAT	391	1255	1
Col_35S-EVD_BR1	Figure 1	35S-EVD_EVD-gag	235	+	CTC	388	1162	1
Col_35S-EVD_BR1	Figure 1	35S-EVD_EVD-gag	237	+	CAT	293	1075	1
Col_35S-EVD_BR1	Figure 1	35S-EVD_EVD-gag	240	+	CTA	481	1068	1
Col_35S-EVD_BR1	Figure 1	35S-EVD_EVD-gag	246	+	CTC	218	1005	1
Col_35S-EVD_BR1	Figure 1	35S-EVD_EVD-gag	248	+	CCA	270	993	1
Col_35S-EVD_BR1	Figure 1	35S-EVD_EVD-gag	249	+	CAA	384	993	1
Col_35S-EVD_BR1	Figure 1	35S-EVD_EVD-gag	258	+	CCA	192	885	1
Col_35S-EVD_BR1	Figure 1	35S-EVD_EVD-gag	259	+	CAA	331	885	1
Col_35S-EVD_BR1	Figure 1	35S-EVD_EVD-gag	276	+	CGG	280	775	1
Col_35S-EVD_BR1	Figure 1	35S-EVD_EVD-gag	282	+	CTA	252	683	1
Col_35S-EVD_BR1	Figure 1	35S-EVD_EVD-gag	288	+	CTC	140	653	1
Col_35S-EVD_BR1	Figure 1	35S-EVD_EVD-gag	290	+	CCC	120	637	1
Col_35S-EVD_BR1	Figure 1	35S-EVD_EVD-gag	291	+	CCG	241	631	1
Col_35S-EVD_BR1	Figure 1	35S-EVD_EVD-gag	292	+	CGA	313	614	1
Col_35S-EVD_BR1	Figure 1	35S-EVD_EVD-gag	310	+	CCA	141	465	1
Col_35S-EVD_BR1	Figure 1	35S-EVD_EVD-gag	311	+	CAA	200	464	1
Col_35S-EVD_BR1	Figure 1	35S-EVD_EVD-gag	320	+	CAA	141	336	1
Col_35S-EVD_BR1	Figure 1	35S-EVD_EVD-gag	324	+	CTG	139	239	1
Col_35S-EVD_BR1	Figure 1	35S-EVD_EVD-gag	328	+	CCT	50	165	1
Col_35S-EVD_BR1	Figure 1	35S-EVD_EVD-gag	329	+	CTT	66	165	1
Col_35S-EVD_BR1	Figure 1	35S-EVD_EVD-gag	333	+	CTC	60	153	1
Col_35S-EVD_BR1	Figure 1	35S-EVD_EVD-gag	335	+	CTT	67	149	1
Col_35S-EVD_BR1	Figure 1	35S-EVD_EVD-gag	338	+	CTT	52	145	1
Col_35S-EVD_BR1	Figure 1	35S-EVD_EVD-gag	341	+	CAA	68	144	1
Col_35S-EVD_BR1	Figure 1	35S-EVD_EVD-gag	346	+	CTC	29	143	1
Col_35S-EVD_BR1	Figure 1	35S-EVD_EVD-gag	348	+	CTC	47	137	1
Col_35S-EVD_BR1	Figure 1	35S-EVD_EVD-gag	350	+	CTT	49	132	1
Col_35S-EVD_BR1	Figure 1	35S-EVD_EVD-gag	357	+	CCT	23	124	1
Col_35S-EVD_BR1	Figure 1	35S-EVD_EVD-gag	358	+	CTC	33	121	1
Col_35S-EVD_BR1	Figure 1	35S-EVD_EVD-gag	360	+	CTA	58	119	1
Col_35S-EVD_BR1	Figure 1	35S-EVD_EVD-gag	365	+	CTA	52	113	1
Col_35S-EVD_BR1	Figure 1	35S-EVD_EVD-gag	376	+	CTC	24	85	1
Col_35S-EVD_BR1	Figure 1	35S-EVD_EVD-gag	378	+	CTT	24	81	1
Col_35S-EVD_BR1	Figure 1	35S-EVD_EVD-gag	382	+	CTG	30	58	1
Col_35S-EVD_BR1	Figure 1	35S-EVD_EVD-gag	390	+	CAG	17	40	1
Col_35S-EVD_BR1	Figure 1	35S-EVD_EVD-gag	393	+	CAA	9	35	1
Col_35S-EVD_BR1	Figure 1	35S-EVD_EVD-gag	411	+	CAC	1	5	0
Col_35S-EVD_BR2	Figure 1	At2G20610	30	+	CCG	9	1367	0
Col_35S-EVD_BR2	Figure 1	At2G20610	31	+	CGC	19	1367	0
Col_35S-EVD_BR2	Figure 1	At2G20610	33	+	CAC	11	1627	0
Col_35S-EVD_BR2	Figure 1	At2G20610	35	+	CAA	15	1639	0
Col_35S-EVD_BR2	Figure 1	At2G20610	43	+	CGC	13	2251	0
Col_35S-EVD_BR2	Figure 1	At2G20610	45	+	CCT	11	2307	0
Col_35S-EVD_BR2	Figure 1	At2G20610	46	+	CTG	21	2315	0
Col_35S-EVD_BR2	Figure 1	At2G20610	60	+	CTG	18	2429	0
Col_35S-EVD_BR2	Figure 1	At2G20610	64	+	CCG	11	2457	0
Col_35S-EVD_BR2	Figure 1	At2G20610	65	+	CGC	21	2457	0
Col_35S-EVD_BR2	Figure 1	At2G20610	67	+	CTG	17	2545	0
Col_35S-EVD_BR2	Figure 1	At2G20610	74	+	CAA	19	2856	0
Col_35S-EVD_BR2	Figure 1	At2G20610	77	+	CCA	25	3015	0
Col_35S-EVD_BR2	Figure 1	At2G20610	78	+	CAA	25	2996	0
Col_35S-EVD_BR2	Figure 1	At2G20610	92	+	CGT	17	3441	0
Col_35S-EVD_BR2	Figure 1	At2G20610	98	+	CGA	36	3500	0
Col_35S-EVD_BR2	Figure 1	At2G20610	103	+	CGT	26	3501	0
Col_35S-EVD_BR2	Figure 1	At2G20610	109	+	CTC	21	3558	0
Col_35S-EVD_BR2	Figure 1	At2G20610	111	+	CGA	20	3517	0
Col_35S-EVD_BR2	Figure 1	At2G20610	114	+	CCA	21	3699	0
Col_35S-EVD_BR2	Figure 1	At2G20610	115	+	CAA	26	3688	0
Col_35S-EVD_BR2	Figure 1	At2G20610	119	+	CGC	22	3769	0
Col_35S-EVD_BR2	Figure 1	At2G20610	121	+	CAA	24	3657	0
Col_35S-EVD_BR2	Figure 1	At2G20610	125	+	CAT	12	3684	0
Col_35S-EVD_BR2	Figure 1	At2G20610	128	+	CTT	19	3603	0
Col_35S-EVD_BR2	Figure 1	At2G20610	132	+	CTC	16	3645	0
Col_35S-EVD_BR2	Figure 1	At2G20610	134	+	CCC	33	3643	0
Col_35S-EVD_BR2	Figure 1	At2G20610	135	+	CCA	23	3634	0
Col_35S-EVD_BR2	Figure 1	At2G20610	136	+	CAC	39	3636	0
Col_35S-EVD_BR2	Figure 1	At2G20610	138	+	CGT	12	3646	0
Col_35S-EVD_BR2	Figure 1	At2G20610	141	+	CCT	21	3584	0
Col_35S-EVD_BR2	Figure 1	At2G20610	142	+	CTG	14	3584	0
Col_35S-EVD_BR2	Figure 1	At2G20610	146	+	CTT	17	3518	0
Col_35S-EVD_BR2	Figure 1	At2G20610	149	+	CCC	28	3585	0
Col_35S-EVD_BR2	Figure 1	At2G20610	150	+	CCT	12	3589	0
Col_35S-EVD_BR2	Figure 1	At2G20610	151	+	CTC	16	3582	0
Col_35S-EVD_BR2	Figure 1	At2G20610	153	+	CAC	26	3578	0
Col_35S-EVD_BR2	Figure 1	At2G20610	155	+	CTA	14	3654	0
Col_35S-EVD_BR2	Figure 1	At2G20610	158	+	CGA	21	3641	0
Col_35S-EVD_BR2	Figure 1	At2G20610	161	+	CGC	22	3754	0
Col_35S-EVD_BR2	Figure 1	At2G20610	163	+	CTC	21	3679	0
Col_35S-EVD_BR2	Figure 1	At2G20610	165	+	CGT	32	3673	0
Col_35S-EVD_BR2	Figure 1	At2G20610	169	+	CTG	14	3749	0
Col_35S-EVD_BR2	Figure 1	At2G20610	172	+	CTT	13	3738	0
Col_35S-EVD_BR2	Figure 1	At2G20610	176	+	CAG	17	3679	0
Col_35S-EVD_BR2	Figure 1	At2G20610	183	+	CTC	18	3334	0
Col_35S-EVD_BR2	Figure 1	At2G20610	185	+	CGA	12	3316	0
Col_35S-EVD_BR2	Figure 1	At2G20610	192	+	CGC	31	3044	0
Col_35S-EVD_BR2	Figure 1	At2G20610	194	+	CAA	19	3048	0
Col_35S-EVD_BR2	Figure 1	At2G20610	204	+	CTT	13	2889	0
Col_35S-EVD_BR2	Figure 1	At2G20610	207	+	CTT	11	2881	0
Col_35S-EVD_BR2	Figure 1	At2G20610	210	+	CCC	11	2876	0
Col_35S-EVD_BR2	Figure 1	At2G20610	211	+	CCG	19	2870	0
Col_35S-EVD_BR2	Figure 1	At2G20610	212	+	CGA	15	2860	0
Col_35S-EVD_BR2	Figure 1	At2G20610	234	+	CTT	19	2630	0
Col_35S-EVD_BR2	Figure 1	At2G20610	245	+	CGA	16	2486	0
Col_35S-EVD_BR2	Figure 1	At2G20610	250	+	CCA	15	2071	0
Col_35S-EVD_BR2	Figure 1	At2G20610	251	+	CAT	19	2073	0
Col_35S-EVD_BR2	Figure 1	At2G20610	256	+	CAG	10	1933	0
Col_35S-EVD_BR2	Figure 1	35S-EVD_EVD-gag	126	+	CTT	402	1013	1
Col_35S-EVD_BR2	Figure 1	35S-EVD_EVD-gag	129	+	CTC	449	1015	1
Col_35S-EVD_BR2	Figure 1	35S-EVD_EVD-gag	131	+	CAA	547	1015	1
Col_35S-EVD_BR2	Figure 1	35S-EVD_EVD-gag	144	+	CTA	479	1015	1
Col_35S-EVD_BR2	Figure 1	35S-EVD_EVD-gag	147	+	CGG	691	1015	1
Col_35S-EVD_BR2	Figure 1	35S-EVD_EVD-gag	155	+	CTT	403	1014	1
Col_35S-EVD_BR2	Figure 1	35S-EVD_EVD-gag	158	+	CAA	510	1006	1
Col_35S-EVD_BR2	Figure 1	35S-EVD_EVD-gag	169	+	CTA	379	961	1
Col_35S-EVD_BR2	Figure 1	35S-EVD_EVD-gag	172	+	CCT	344	960	1
Col_35S-EVD_BR2	Figure 1	35S-EVD_EVD-gag	173	+	CTA	388	960	1
Col_35S-EVD_BR2	Figure 1	35S-EVD_EVD-gag	177	+	CTT	328	947	1
Col_35S-EVD_BR2	Figure 1	35S-EVD_EVD-gag	183	+	CAA	439	878	1
Col_35S-EVD_BR2	Figure 1	35S-EVD_EVD-gag	189	+	CAA	366	851	1
Col_35S-EVD_BR2	Figure 1	35S-EVD_EVD-gag	192	+	CAA	315	832	1
Col_35S-EVD_BR2	Figure 1	35S-EVD_EVD-gag	198	+	CGG	461	806	1
Col_35S-EVD_BR2	Figure 1	35S-EVD_EVD-gag	212	+	CGT	373	703	1
Col_35S-EVD_BR2	Figure 1	35S-EVD_EVD-gag	218	+	CTT	223	607	1
Col_35S-EVD_BR2	Figure 1	35S-EVD_EVD-gag	226	+	CCA	160	530	1
Col_35S-EVD_BR2	Figure 1	35S-EVD_EVD-gag	227	+	CAT	145	525	1
Col_35S-EVD_BR2	Figure 1	35S-EVD_EVD-gag	235	+	CTC	159	472	1
Col_35S-EVD_BR2	Figure 1	35S-EVD_EVD-gag	237	+	CAT	111	451	1
Col_35S-EVD_BR2	Figure 1	35S-EVD_EVD-gag	240	+	CTA	234	448	1
Col_35S-EVD_BR2	Figure 1	35S-EVD_EVD-gag	246	+	CTC	86	403	1
Col_35S-EVD_BR2	Figure 1	35S-EVD_EVD-gag	248	+	CCA	99	399	1
Col_35S-EVD_BR2	Figure 1	35S-EVD_EVD-gag	249	+	CAA	183	399	1
Col_35S-EVD_BR2	Figure 1	35S-EVD_EVD-gag	258	+	CCA	73	355	1
Col_35S-EVD_BR2	Figure 1	35S-EVD_EVD-gag	259	+	CAA	152	355	1
Col_35S-EVD_BR2	Figure 1	35S-EVD_EVD-gag	276	+	CGG	117	329	1
Col_35S-EVD_BR2	Figure 1	35S-EVD_EVD-gag	282	+	CTA	144	289	1
Col_35S-EVD_BR2	Figure 1	35S-EVD_EVD-gag	288	+	CTC	72	274	1
Col_35S-EVD_BR2	Figure 1	35S-EVD_EVD-gag	290	+	CCC	54	271	1
Col_35S-EVD_BR2	Figure 1	35S-EVD_EVD-gag	291	+	CCG	123	271	1
Col_35S-EVD_BR2	Figure 1	35S-EVD_EVD-gag	292	+	CGA	149	264	1
Col_35S-EVD_BR2	Figure 1	35S-EVD_EVD-gag	310	+	CCA	57	201	1
Col_35S-EVD_BR2	Figure 1	35S-EVD_EVD-gag	311	+	CAA	95	202	1
Col_35S-EVD_BR2	Figure 1	35S-EVD_EVD-gag	320	+	CAA	75	154	1
Col_35S-EVD_BR2	Figure 1	35S-EVD_EVD-gag	324	+	CTG	64	105	1
Col_35S-EVD_BR2	Figure 1	35S-EVD_EVD-gag	328	+	CCT	27	76	1
Col_35S-EVD_BR2	Figure 1	35S-EVD_EVD-gag	329	+	CTT	36	76	1
Col_35S-EVD_BR2	Figure 1	35S-EVD_EVD-gag	333	+	CTC	35	74	1
Col_35S-EVD_BR2	Figure 1	35S-EVD_EVD-gag	335	+	CTT	33	74	1
Col_35S-EVD_BR2	Figure 1	35S-EVD_EVD-gag	338	+	CTT	29	71	1
Col_35S-EVD_BR2	Figure 1	35S-EVD_EVD-gag	341	+	CAA	32	71	1
Col_35S-EVD_BR2	Figure 1	35S-EVD_EVD-gag	346	+	CTC	16	68	1
Col_35S-EVD_BR2	Figure 1	35S-EVD_EVD-gag	348	+	CTC	25	62	1
Col_35S-EVD_BR2	Figure 1	35S-EVD_EVD-gag	350	+	CTT	22	58	1
Col_35S-EVD_BR2	Figure 1	35S-EVD_EVD-gag	357	+	CCT	14	55	1
Col_35S-EVD_BR2	Figure 1	35S-EVD_EVD-gag	358	+	CTC	20	55	1
Col_35S-EVD_BR2	Figure 1	35S-EVD_EVD-gag	360	+	CTA	30	55	1
Col_35S-EVD_BR2	Figure 1	35S-EVD_EVD-gag	365	+	CTA	27	52	1
Col_35S-EVD_BR2	Figure 1	35S-EVD_EVD-gag	376	+	CTC	16	41	1
Col_35S-EVD_BR2	Figure 1	35S-EVD_EVD-gag	378	+	CTT	19	41	1
Col_35S-EVD_BR2	Figure 1	35S-EVD_EVD-gag	382	+	CTG	21	33	1
Col_35S-EVD_BR2	Figure 1	35S-EVD_EVD-gag	390	+	CAG	10	23	1
Col_35S-EVD_BR2	Figure 1	35S-EVD_EVD-gag	393	+	CAA	9	22	1
Col_35S-EVD_BR2	Figure 1	35S-EVD_EVD-gag	411	+	CAC	0	6	0
Col_35S-EVD_BR3	Figure 1	At2G20610	30	+	CCG	23	3130	0
Col_35S-EVD_BR3	Figure 1	At2G20610	31	+	CGC	58	3142	0
Col_35S-EVD_BR3	Figure 1	At2G20610	33	+	CAC	45	3596	0
Col_35S-EVD_BR3	Figure 1	At2G20610	35	+	CAA	29	3608	0
Col_35S-EVD_BR3	Figure 1	At2G20610	43	+	CGC	37	4742	0
Col_35S-EVD_BR3	Figure 1	At2G20610	45	+	CCT	30	4841	0
Col_35S-EVD_BR3	Figure 1	At2G20610	46	+	CTG	45	4854	0
Col_35S-EVD_BR3	Figure 1	At2G20610	60	+	CTG	30	5144	0
Col_35S-EVD_BR3	Figure 1	At2G20610	64	+	CCG	22	5202	0
Col_35S-EVD_BR3	Figure 1	At2G20610	65	+	CGC	48	5212	0
Col_35S-EVD_BR3	Figure 1	At2G20610	67	+	CTG	37	5378	0
Col_35S-EVD_BR3	Figure 1	At2G20610	74	+	CAA	63	6070	0
Col_35S-EVD_BR3	Figure 1	At2G20610	77	+	CCA	69	6434	0
Col_35S-EVD_BR3	Figure 1	At2G20610	78	+	CAA	97	6384	0
Col_35S-EVD_BR3	Figure 1	At2G20610	92	+	CGT	41	7020	0
Col_35S-EVD_BR3	Figure 1	At2G20610	98	+	CGA	41	7109	0
Col_35S-EVD_BR3	Figure 1	At2G20610	103	+	CGT	59	7079	0
Col_35S-EVD_BR3	Figure 1	At2G20610	109	+	CTC	57	7111	0
Col_35S-EVD_BR3	Figure 1	At2G20610	111	+	CGA	49	7057	0
Col_35S-EVD_BR3	Figure 1	At2G20610	114	+	CCA	39	7369	0
Col_35S-EVD_BR3	Figure 1	At2G20610	115	+	CAA	66	7354	0
Col_35S-EVD_BR3	Figure 1	At2G20610	119	+	CGC	30	7494	0
Col_35S-EVD_BR3	Figure 1	At2G20610	121	+	CAA	53	7254	0
Col_35S-EVD_BR3	Figure 1	At2G20610	125	+	CAT	45	7313	0
Col_35S-EVD_BR3	Figure 1	At2G20610	128	+	CTT	35	7140	0
Col_35S-EVD_BR3	Figure 1	At2G20610	132	+	CTC	45	7229	0
Col_35S-EVD_BR3	Figure 1	At2G20610	134	+	CCC	37	7220	0
Col_35S-EVD_BR3	Figure 1	At2G20610	135	+	CCA	54	7190	0
Col_35S-EVD_BR3	Figure 1	At2G20610	136	+	CAC	107	7184	0
Col_35S-EVD_BR3	Figure 1	At2G20610	138	+	CGT	38	7221	0
Col_35S-EVD_BR3	Figure 1	At2G20610	141	+	CCT	43	7109	0
Col_35S-EVD_BR3	Figure 1	At2G20610	142	+	CTG	37	7107	0
Col_35S-EVD_BR3	Figure 1	At2G20610	146	+	CTT	28	6945	0
Col_35S-EVD_BR3	Figure 1	At2G20610	149	+	CCC	25	7105	0
Col_35S-EVD_BR3	Figure 1	At2G20610	150	+	CCT	46	7111	0
Col_35S-EVD_BR3	Figure 1	At2G20610	151	+	CTC	50	7117	0
Col_35S-EVD_BR3	Figure 1	At2G20610	153	+	CAC	58	7094	0
Col_35S-EVD_BR3	Figure 1	At2G20610	155	+	CTA	31	7223	0
Col_35S-EVD_BR3	Figure 1	At2G20610	158	+	CGA	131	7203	0
Col_35S-EVD_BR3	Figure 1	At2G20610	161	+	CGC	61	7697	0
Col_35S-EVD_BR3	Figure 1	At2G20610	163	+	CTC	36	7539	0
Col_35S-EVD_BR3	Figure 1	At2G20610	165	+	CGT	2277	7541	1
Col_35S-EVD_BR3	Figure 1	At2G20610	169	+	CTG	44	7566	0
Col_35S-EVD_BR3	Figure 1	At2G20610	172	+	CTT	51	6930	0
Col_35S-EVD_BR3	Figure 1	At2G20610	176	+	CAG	44	6844	0
Col_35S-EVD_BR3	Figure 1	At2G20610	183	+	CTC	36	6536	0
Col_35S-EVD_BR3	Figure 1	At2G20610	185	+	CGA	3398	6520	1
Col_35S-EVD_BR3	Figure 1	At2G20610	192	+	CGC	245	5377	1
Col_35S-EVD_BR3	Figure 1	At2G20610	194	+	CAA	37	5375	0
Col_35S-EVD_BR3	Figure 1	At2G20610	204	+	CTT	30	5089	0
Col_35S-EVD_BR3	Figure 1	At2G20610	207	+	CTT	31	5080	0
Col_35S-EVD_BR3	Figure 1	At2G20610	210	+	CCC	36	5064	0
Col_35S-EVD_BR3	Figure 1	At2G20610	211	+	CCG	36	5059	0
Col_35S-EVD_BR3	Figure 1	At2G20610	212	+	CGA	59	5046	0
Col_35S-EVD_BR3	Figure 1	At2G20610	234	+	CTT	26	4347	0
Col_35S-EVD_BR3	Figure 1	At2G20610	245	+	CGA	25	4061	0
Col_35S-EVD_BR3	Figure 1	At2G20610	250	+	CCA	35	3341	0
Col_35S-EVD_BR3	Figure 1	At2G20610	251	+	CAT	29	3337	0
Col_35S-EVD_BR3	Figure 1	At2G20610	256	+	CAG	24	3002	0
Col_35S-EVD_BR3	Figure 1	35S-EVD_EVD-gag	126	+	CTT	525	1609	1
Col_35S-EVD_BR3	Figure 1	35S-EVD_EVD-gag	129	+	CTC	603	1624	1
Col_35S-EVD_BR3	Figure 1	35S-EVD_EVD-gag	131	+	CAA	770	1625	1
Col_35S-EVD_BR3	Figure 1	35S-EVD_EVD-gag	144	+	CTA	762	1911	1
Col_35S-EVD_BR3	Figure 1	35S-EVD_EVD-gag	147	+	CGG	1461	1931	1
Col_35S-EVD_BR3	Figure 1	35S-EVD_EVD-gag	155	+	CTT	714	2176	1
Col_35S-EVD_BR3	Figure 1	35S-EVD_EVD-gag	158	+	CAA	914	2167	1
Col_35S-EVD_BR3	Figure 1	35S-EVD_EVD-gag	169	+	CTA	846	2320	1
Col_35S-EVD_BR3	Figure 1	35S-EVD_EVD-gag	172	+	CCT	690	2345	1
Col_35S-EVD_BR3	Figure 1	35S-EVD_EVD-gag	173	+	CTA	816	2344	1
Col_35S-EVD_BR3	Figure 1	35S-EVD_EVD-gag	177	+	CTT	705	2342	1
Col_35S-EVD_BR3	Figure 1	35S-EVD_EVD-gag	183	+	CAA	1128	2335	1
Col_35S-EVD_BR3	Figure 1	35S-EVD_EVD-gag	189	+	CAA	856	2352	1
Col_35S-EVD_BR3	Figure 1	35S-EVD_EVD-gag	192	+	CAA	776	2351	1
Col_35S-EVD_BR3	Figure 1	35S-EVD_EVD-gag	198	+	CGG	1463	2378	1
Col_35S-EVD_BR3	Figure 1	35S-EVD_EVD-gag	212	+	CGT	1307	2538	1
Col_35S-EVD_BR3	Figure 1	35S-EVD_EVD-gag	218	+	CTT	631	2417	1
Col_35S-EVD_BR3	Figure 1	35S-EVD_EVD-gag	226	+	CCA	628	2355	1
Col_35S-EVD_BR3	Figure 1	35S-EVD_EVD-gag	227	+	CAT	632	2358	1
Col_35S-EVD_BR3	Figure 1	35S-EVD_EVD-gag	235	+	CTC	756	2388	1
Col_35S-EVD_BR3	Figure 1	35S-EVD_EVD-gag	237	+	CAT	624	2372	1
Col_35S-EVD_BR3	Figure 1	35S-EVD_EVD-gag	240	+	CTA	1201	2376	1
Col_35S-EVD_BR3	Figure 1	35S-EVD_EVD-gag	246	+	CTC	560	2463	1
Col_35S-EVD_BR3	Figure 1	35S-EVD_EVD-gag	248	+	CCA	624	2462	1
Col_35S-EVD_BR3	Figure 1	35S-EVD_EVD-gag	249	+	CAA	1065	2461	1
Col_35S-EVD_BR3	Figure 1	35S-EVD_EVD-gag	258	+	CCA	556	2484	1
Col_35S-EVD_BR3	Figure 1	35S-EVD_EVD-gag	259	+	CAA	1005	2488	1
Col_35S-EVD_BR3	Figure 1	35S-EVD_EVD-gag	276	+	CGG	1235	2566	1
Col_35S-EVD_BR3	Figure 1	35S-EVD_EVD-gag	282	+	CTA	1005	2498	1
Col_35S-EVD_BR3	Figure 1	35S-EVD_EVD-gag	288	+	CTC	601	2627	1
Col_35S-EVD_BR3	Figure 1	35S-EVD_EVD-gag	290	+	CCC	522	2615	1
Col_35S-EVD_BR3	Figure 1	35S-EVD_EVD-gag	291	+	CCG	1093	2611	1
Col_35S-EVD_BR3	Figure 1	35S-EVD_EVD-gag	292	+	CGA	1696	2580	1
Col_35S-EVD_BR3	Figure 1	35S-EVD_EVD-gag	310	+	CCA	631	2557	1
Col_35S-EVD_BR3	Figure 1	35S-EVD_EVD-gag	311	+	CAA	1078	2565	1
Col_35S-EVD_BR3	Figure 1	35S-EVD_EVD-gag	320	+	CAA	979	2551	1
Col_35S-EVD_BR3	Figure 1	35S-EVD_EVD-gag	324	+	CTG	1170	2507	1
Col_35S-EVD_BR3	Figure 1	35S-EVD_EVD-gag	328	+	CCT	538	2303	1
Col_35S-EVD_BR3	Figure 1	35S-EVD_EVD-gag	329	+	CTT	704	2299	1
Col_35S-EVD_BR3	Figure 1	35S-EVD_EVD-gag	333	+	CTC	700	2241	1
Col_35S-EVD_BR3	Figure 1	35S-EVD_EVD-gag	335	+	CTT	756	2255	1
Col_35S-EVD_BR3	Figure 1	35S-EVD_EVD-gag	338	+	CTT	623	2232	1
Col_35S-EVD_BR3	Figure 1	35S-EVD_EVD-gag	341	+	CAA	938	2230	1
Col_35S-EVD_BR3	Figure 1	35S-EVD_EVD-gag	346	+	CTC	434	2213	1
Col_35S-EVD_BR3	Figure 1	35S-EVD_EVD-gag	348	+	CTC	635	2206	1
Col_35S-EVD_BR3	Figure 1	35S-EVD_EVD-gag	350	+	CTT	598	2209	1
Col_35S-EVD_BR3	Figure 1	35S-EVD_EVD-gag	357	+	CCT	365	2238	1
Col_35S-EVD_BR3	Figure 1	35S-EVD_EVD-gag	358	+	CTC	459	2241	1
Col_35S-EVD_BR3	Figure 1	35S-EVD_EVD-gag	360	+	CTA	906	2244	1
Col_35S-EVD_BR3	Figure 1	35S-EVD_EVD-gag	365	+	CTA	1003	2253	1
Col_35S-EVD_BR3	Figure 1	35S-EVD_EVD-gag	376	+	CTC	644	2434	1
Col_35S-EVD_BR3	Figure 1	35S-EVD_EVD-gag	378	+	CTT	706	2469	1
Col_35S-EVD_BR3	Figure 1	35S-EVD_EVD-gag	382	+	CTG	1365	2374	1
Col_35S-EVD_BR3	Figure 1	35S-EVD_EVD-gag	390	+	CAG	613	2114	1
Col_35S-EVD_BR3	Figure 1	35S-EVD_EVD-gag	393	+	CAA	716	2139	1
Col_35S-EVD_BR3	Figure 1	35S-EVD_EVD-gag	411	+	CAC	460	1913	1
Col_35S-EVD_BR3	Figure 1	35S-EVD_EVD-gag	413	+	CTT	507	1897	1
Col_35S-EVD_BR3	Figure 1	35S-EVD_EVD-gag	421	+	CGT	722	1752	1
Col_35S-EVD_BR3	Figure 1	35S-EVD_EVD-gag	433	+	CGA	806	1552	1
Col_35S-EVD_BR3	Figure 1	35S-EVD_EVD-gag	438	+	CGA	744	1337	1
Col_35S-EVD_BR3	Figure 1	35S-EVD_EVD-gag	447	+	CCC	201	1113	1
Col_35S-EVD_BR3	Figure 1	35S-EVD_EVD-gag	448	+	CCG	376	1103	1
Col_35S-EVD_BR3	Figure 1	35S-EVD_EVD-gag	449	+	CGC	658	1022	1
Col_35S-EVD_BR3	Figure 1	35S-EVD_EVD-gag	451	+	CGT	503	1004	1
Col_35S-EVD_BR4	Figure 1	At2G20610	30	+	CCG	65	6080	0
Col_35S-EVD_BR4	Figure 1	At2G20610	31	+	CGC	132	6090	1
Col_35S-EVD_BR4	Figure 1	At2G20610	33	+	CAC	58	6699	0
Col_35S-EVD_BR4	Figure 1	At2G20610	35	+	CAA	65	6738	0
Col_35S-EVD_BR4	Figure 1	At2G20610	43	+	CGC	67	7991	0
Col_35S-EVD_BR4	Figure 1	At2G20610	45	+	CCT	632	7990	1
Col_35S-EVD_BR4	Figure 1	At2G20610	46	+	CTG	232	8002	1
Col_35S-EVD_BR4	Figure 1	At2G20610	60	+	CTG	38	8007	0
Col_35S-EVD_BR4	Figure 1	At2G20610	64	+	CCG	67	8015	0
Col_35S-EVD_BR4	Figure 1	At2G20610	65	+	CGC	76	8008	0
Col_35S-EVD_BR4	Figure 1	At2G20610	67	+	CTG	53	8008	0
Col_35S-EVD_BR4	Figure 1	At2G20610	74	+	CAA	51	7996	0
Col_35S-EVD_BR4	Figure 1	At2G20610	77	+	CCA	42	7993	0
Col_35S-EVD_BR4	Figure 1	At2G20610	78	+	CAA	52	7959	0
Col_35S-EVD_BR4	Figure 1	At2G20610	92	+	CGT	60	7540	0
Col_35S-EVD_BR4	Figure 1	At2G20610	98	+	CGA	74	7795	0
Col_35S-EVD_BR4	Figure 1	At2G20610	103	+	CGT	76	7780	0
Col_35S-EVD_BR4	Figure 1	At2G20610	109	+	CTC	60	7887	0
Col_35S-EVD_BR4	Figure 1	At2G20610	111	+	CGA	79	7793	0
Col_35S-EVD_BR4	Figure 1	At2G20610	114	+	CCA	43	7978	0
Col_35S-EVD_BR4	Figure 1	At2G20610	115	+	CAA	76	7963	0
Col_35S-EVD_BR4	Figure 1	At2G20610	119	+	CGC	46	7994	0
Col_35S-EVD_BR4	Figure 1	At2G20610	121	+	CAA	46	7839	0
Col_35S-EVD_BR4	Figure 1	At2G20610	125	+	CAT	18	7862	0
Col_35S-EVD_BR4	Figure 1	At2G20610	128	+	CTT	22	7687	0
Col_35S-EVD_BR4	Figure 1	At2G20610	132	+	CTC	25	7721	0
Col_35S-EVD_BR4	Figure 1	At2G20610	134	+	CCC	31	7713	0
Col_35S-EVD_BR4	Figure 1	At2G20610	135	+	CCA	30	7706	0
Col_35S-EVD_BR4	Figure 1	At2G20610	136	+	CAC	26	7703	0
Col_35S-EVD_BR4	Figure 1	At2G20610	138	+	CGT	16	7722	0
Col_35S-EVD_BR4	Figure 1	At2G20610	141	+	CCT	21	7631	0
Col_35S-EVD_BR4	Figure 1	At2G20610	142	+	CTG	26	7625	0
Col_35S-EVD_BR4	Figure 1	At2G20610	146	+	CTT	14	7488	0
Col_35S-EVD_BR4	Figure 1	At2G20610	149	+	CCC	21	7687	0
Col_35S-EVD_BR4	Figure 1	At2G20610	150	+	CCT	23	7691	0
Col_35S-EVD_BR4	Figure 1	At2G20610	151	+	CTC	23	7694	0
Col_35S-EVD_BR4	Figure 1	At2G20610	153	+	CAC	36	7714	0
Col_35S-EVD_BR4	Figure 1	At2G20610	155	+	CTA	30	7836	0
Col_35S-EVD_BR4	Figure 1	At2G20610	158	+	CGA	39	7815	0
Col_35S-EVD_BR4	Figure 1	At2G20610	161	+	CGC	26	7951	0
Col_35S-EVD_BR4	Figure 1	At2G20610	163	+	CTC	21	7866	0
Col_35S-EVD_BR4	Figure 1	At2G20610	165	+	CGT	58	7854	0
Col_35S-EVD_BR4	Figure 1	At2G20610	169	+	CTG	19	7906	0
Col_35S-EVD_BR4	Figure 1	At2G20610	172	+	CTT	37	7891	0
Col_35S-EVD_BR4	Figure 1	At2G20610	176	+	CAG	25	7784	0
Col_35S-EVD_BR4	Figure 1	At2G20610	183	+	CTC	14	7362	0
Col_35S-EVD_BR4	Figure 1	At2G20610	185	+	CGA	30	7329	0
Col_35S-EVD_BR4	Figure 1	At2G20610	192	+	CGC	10	7060	0
Col_35S-EVD_BR4	Figure 1	At2G20610	194	+	CAA	5	7071	0
Col_35S-EVD_BR4	Figure 1	At2G20610	204	+	CTT	12	6825	0
Col_35S-EVD_BR4	Figure 1	At2G20610	207	+	CTT	6	6823	0
Col_35S-EVD_BR4	Figure 1	At2G20610	210	+	CCC	10	6806	0
Col_35S-EVD_BR4	Figure 1	At2G20610	211	+	CCG	13	6798	0
Col_35S-EVD_BR4	Figure 1	At2G20610	212	+	CGA	10	6771	0
Col_35S-EVD_BR4	Figure 1	At2G20610	234	+	CTT	8	6007	0
Col_35S-EVD_BR4	Figure 1	At2G20610	245	+	CGA	7	5621	0
Col_35S-EVD_BR4	Figure 1	At2G20610	250	+	CCA	2	4661	0
Col_35S-EVD_BR4	Figure 1	At2G20610	251	+	CAT	1	4636	0
Col_35S-EVD_BR4	Figure 1	At2G20610	256	+	CAG	3	4279	0
Col_35S-EVD_BR4	Figure 1	35S-EVD_EVD-gag	126	+	CTT	3813	7229	1
Col_35S-EVD_BR4	Figure 1	35S-EVD_EVD-gag	129	+	CTC	4085	7255	1
Col_35S-EVD_BR4	Figure 1	35S-EVD_EVD-gag	131	+	CAA	4473	7252	1
Col_35S-EVD_BR4	Figure 1	35S-EVD_EVD-gag	144	+	CTA	4367	7262	1
Col_35S-EVD_BR4	Figure 1	35S-EVD_EVD-gag	147	+	CGG	5707	7265	1
Col_35S-EVD_BR4	Figure 1	35S-EVD_EVD-gag	155	+	CTT	4036	7273	1
Col_35S-EVD_BR4	Figure 1	35S-EVD_EVD-gag	158	+	CAA	4548	7266	1
Col_35S-EVD_BR4	Figure 1	35S-EVD_EVD-gag	169	+	CTA	3939	7233	1
Col_35S-EVD_BR4	Figure 1	35S-EVD_EVD-gag	172	+	CCT	3638	7246	1
Col_35S-EVD_BR4	Figure 1	35S-EVD_EVD-gag	173	+	CTA	4024	7247	1
Col_35S-EVD_BR4	Figure 1	35S-EVD_EVD-gag	177	+	CTT	3514	7222	1
Col_35S-EVD_BR4	Figure 1	35S-EVD_EVD-gag	183	+	CAA	4538	7143	1
Col_35S-EVD_BR4	Figure 1	35S-EVD_EVD-gag	189	+	CAA	4127	7215	1
Col_35S-EVD_BR4	Figure 1	35S-EVD_EVD-gag	192	+	CAA	3513	7244	1
Col_35S-EVD_BR4	Figure 1	35S-EVD_EVD-gag	198	+	CGG	4520	7226	1
Col_35S-EVD_BR4	Figure 1	35S-EVD_EVD-gag	212	+	CGT	4162	7204	1
Col_35S-EVD_BR4	Figure 1	35S-EVD_EVD-gag	218	+	CTT	3111	7008	1
Col_35S-EVD_BR4	Figure 1	35S-EVD_EVD-gag	226	+	CCA	3106	7052	1
Col_35S-EVD_BR4	Figure 1	35S-EVD_EVD-gag	227	+	CAT	3106	7051	1
Col_35S-EVD_BR4	Figure 1	35S-EVD_EVD-gag	235	+	CTC	3438	7267	1
Col_35S-EVD_BR4	Figure 1	35S-EVD_EVD-gag	237	+	CAT	3090	7207	1
Col_35S-EVD_BR4	Figure 1	35S-EVD_EVD-gag	240	+	CTA	4496	7212	1
Col_35S-EVD_BR4	Figure 1	35S-EVD_EVD-gag	246	+	CTC	2614	7259	1
Col_35S-EVD_BR4	Figure 1	35S-EVD_EVD-gag	248	+	CCA	3055	7265	1
Col_35S-EVD_BR4	Figure 1	35S-EVD_EVD-gag	249	+	CAA	4111	7255	1
Col_35S-EVD_BR4	Figure 1	35S-EVD_EVD-gag	258	+	CCA	2520	7224	1
Col_35S-EVD_BR4	Figure 1	35S-EVD_EVD-gag	259	+	CAA	3881	7246	1
Col_35S-EVD_BR4	Figure 1	35S-EVD_EVD-gag	276	+	CGG	3643	7278	1
Col_35S-EVD_BR4	Figure 1	35S-EVD_EVD-gag	282	+	CTA	3792	7234	1
Col_35S-EVD_BR4	Figure 1	35S-EVD_EVD-gag	288	+	CTC	2564	7213	1
Col_35S-EVD_BR4	Figure 1	35S-EVD_EVD-gag	290	+	CCC	2111	7172	1
Col_35S-EVD_BR4	Figure 1	35S-EVD_EVD-gag	291	+	CCG	3728	7167	1
Col_35S-EVD_BR4	Figure 1	35S-EVD_EVD-gag	292	+	CGA	4589	7072	1
Col_35S-EVD_BR4	Figure 1	35S-EVD_EVD-gag	310	+	CCA	2770	6595	1
Col_35S-EVD_BR4	Figure 1	35S-EVD_EVD-gag	311	+	CAA	3935	6609	1
Col_35S-EVD_BR4	Figure 1	35S-EVD_EVD-gag	320	+	CAA	3734	6472	1
Col_35S-EVD_BR4	Figure 1	35S-EVD_EVD-gag	324	+	CTG	3984	5999	1
Col_35S-EVD_BR4	Figure 1	35S-EVD_EVD-gag	328	+	CCT	2421	5837	1
Col_35S-EVD_BR4	Figure 1	35S-EVD_EVD-gag	329	+	CTT	2963	5824	1
Col_35S-EVD_BR4	Figure 1	35S-EVD_EVD-gag	333	+	CTC	2781	5656	1
Col_35S-EVD_BR4	Figure 1	35S-EVD_EVD-gag	335	+	CTT	3068	5669	1
Col_35S-EVD_BR4	Figure 1	35S-EVD_EVD-gag	338	+	CTT	2664	5602	1
Col_35S-EVD_BR4	Figure 1	35S-EVD_EVD-gag	341	+	CAA	3150	5568	1
Col_35S-EVD_BR4	Figure 1	35S-EVD_EVD-gag	346	+	CTC	1937	5431	1
Col_35S-EVD_BR4	Figure 1	35S-EVD_EVD-gag	348	+	CTC	2461	5392	1
Col_35S-EVD_BR4	Figure 1	35S-EVD_EVD-gag	350	+	CTT	2597	5374	1
Col_35S-EVD_BR4	Figure 1	35S-EVD_EVD-gag	357	+	CCT	1634	5317	1
Col_35S-EVD_BR4	Figure 1	35S-EVD_EVD-gag	358	+	CTC	1910	5310	1
Col_35S-EVD_BR4	Figure 1	35S-EVD_EVD-gag	360	+	CTA	3147	5272	1
Col_35S-EVD_BR4	Figure 1	35S-EVD_EVD-gag	365	+	CTA	3092	5246	1
Col_35S-EVD_BR4	Figure 1	35S-EVD_EVD-gag	376	+	CTC	2256	5543	1
Col_35S-EVD_BR4	Figure 1	35S-EVD_EVD-gag	378	+	CTT	2454	5532	1
Col_35S-EVD_BR4	Figure 1	35S-EVD_EVD-gag	382	+	CTG	3718	5331	1
Col_35S-EVD_BR4	Figure 1	35S-EVD_EVD-gag	390	+	CAG	2378	4859	1
Col_35S-EVD_BR4	Figure 1	35S-EVD_EVD-gag	393	+	CAA	2364	4841	1
Col_35S-EVD_BR4	Figure 1	35S-EVD_EVD-gag	411	+	CAC	1607	4273	1
Col_35S-EVD_BR4	Figure 1	35S-EVD_EVD-gag	413	+	CTT	1678	4236	1
Col_35S-EVD_BR4	Figure 1	35S-EVD_EVD-gag	421	+	CGT	1764	3948	1
Col_35S-EVD_BR4	Figure 1	35S-EVD_EVD-gag	433	+	CGA	2224	3598	1
Col_35S-EVD_BR4	Figure 1	35S-EVD_EVD-gag	438	+	CGA	2187	3311	1
Col_35S-EVD_BR4	Figure 1	35S-EVD_EVD-gag	447	+	CCC	851	2983	1
Col_35S-EVD_BR4	Figure 1	35S-EVD_EVD-gag	448	+	CCG	1514	2966	1
Col_35S-EVD_BR4	Figure 1	35S-EVD_EVD-gag	449	+	CGC	1875	2721	1
Col_35S-EVD_BR4	Figure 1	35S-EVD_EVD-gag	451	+	CGT	1546	2642	1
drm1-drm2_35S-EVD	Figure 1	At2G20610	30	+	CCG	54	5613	0
drm1-drm2_35S-EVD	Figure 1	At2G20610	31	+	CGC	91	5614	0
drm1-drm2_35S-EVD	Figure 1	At2G20610	33	+	CAC	38	6226	0
drm1-drm2_35S-EVD	Figure 1	At2G20610	35	+	CAA	57	6249	0
drm1-drm2_35S-EVD	Figure 1	At2G20610	43	+	CGC	56	7643	0
drm1-drm2_35S-EVD	Figure 1	At2G20610	45	+	CCT	582	7749	1
drm1-drm2_35S-EVD	Figure 1	At2G20610	46	+	CTG	189	7768	1
drm1-drm2_35S-EVD	Figure 1	At2G20610	60	+	CTG	43	8002	0
drm1-drm2_35S-EVD	Figure 1	At2G20610	64	+	CCG	41	8009	0
drm1-drm2_35S-EVD	Figure 1	At2G20610	65	+	CGC	50	8000	0
drm1-drm2_35S-EVD	Figure 1	At2G20610	67	+	CTG	47	7998	0
drm1-drm2_35S-EVD	Figure 1	At2G20610	74	+	CAA	53	7984	0
drm1-drm2_35S-EVD	Figure 1	At2G20610	77	+	CCA	47	7994	0
drm1-drm2_35S-EVD	Figure 1	At2G20610	78	+	CAA	79	7955	0
drm1-drm2_35S-EVD	Figure 1	At2G20610	92	+	CGT	59	7559	0
drm1-drm2_35S-EVD	Figure 1	At2G20610	98	+	CGA	68	7774	0
drm1-drm2_35S-EVD	Figure 1	At2G20610	103	+	CGT	74	7798	0
drm1-drm2_35S-EVD	Figure 1	At2G20610	109	+	CTC	61	7890	0
drm1-drm2_35S-EVD	Figure 1	At2G20610	111	+	CGA	86	7803	0
drm1-drm2_35S-EVD	Figure 1	At2G20610	114	+	CCA	36	7973	0
drm1-drm2_35S-EVD	Figure 1	At2G20610	115	+	CAA	89	7956	0
drm1-drm2_35S-EVD	Figure 1	At2G20610	119	+	CGC	43	7994	0
drm1-drm2_35S-EVD	Figure 1	At2G20610	121	+	CAA	42	7833	0
drm1-drm2_35S-EVD	Figure 1	At2G20610	125	+	CAT	23	7871	0
drm1-drm2_35S-EVD	Figure 1	At2G20610	128	+	CTT	33	7704	0
drm1-drm2_35S-EVD	Figure 1	At2G20610	132	+	CTC	19	7756	0
drm1-drm2_35S-EVD	Figure 1	At2G20610	134	+	CCC	27	7770	0
drm1-drm2_35S-EVD	Figure 1	At2G20610	135	+	CCA	40	7751	0
drm1-drm2_35S-EVD	Figure 1	At2G20610	136	+	CAC	39	7750	0
drm1-drm2_35S-EVD	Figure 1	At2G20610	138	+	CGT	22	7779	0
drm1-drm2_35S-EVD	Figure 1	At2G20610	141	+	CCT	21	7679	0
drm1-drm2_35S-EVD	Figure 1	At2G20610	142	+	CTG	22	7681	0
drm1-drm2_35S-EVD	Figure 1	At2G20610	146	+	CTT	19	7533	0
drm1-drm2_35S-EVD	Figure 1	At2G20610	149	+	CCC	17	7718	0
drm1-drm2_35S-EVD	Figure 1	At2G20610	150	+	CCT	26	7725	0
drm1-drm2_35S-EVD	Figure 1	At2G20610	151	+	CTC	24	7728	0
drm1-drm2_35S-EVD	Figure 1	At2G20610	153	+	CAC	40	7737	0
drm1-drm2_35S-EVD	Figure 1	At2G20610	155	+	CTA	27	7842	0
drm1-drm2_35S-EVD	Figure 1	At2G20610	158	+	CGA	44	7852	0
drm1-drm2_35S-EVD	Figure 1	At2G20610	161	+	CGC	43	7938	0
drm1-drm2_35S-EVD	Figure 1	At2G20610	163	+	CTC	35	7844	0
drm1-drm2_35S-EVD	Figure 1	At2G20610	165	+	CGT	35	7824	0
drm1-drm2_35S-EVD	Figure 1	At2G20610	169	+	CTG	32	7893	0
drm1-drm2_35S-EVD	Figure 1	At2G20610	172	+	CTT	46	7902	0
drm1-drm2_35S-EVD	Figure 1	At2G20610	176	+	CAG	27	7815	0
drm1-drm2_35S-EVD	Figure 1	At2G20610	183	+	CTC	10	7334	0
drm1-drm2_35S-EVD	Figure 1	At2G20610	185	+	CGA	13	7299	0
drm1-drm2_35S-EVD	Figure 1	At2G20610	192	+	CGC	9	6987	0
drm1-drm2_35S-EVD	Figure 1	At2G20610	194	+	CAA	12	6993	0
drm1-drm2_35S-EVD	Figure 1	At2G20610	204	+	CTT	14	6725	0
drm1-drm2_35S-EVD	Figure 1	At2G20610	207	+	CTT	10	6732	0
drm1-drm2_35S-EVD	Figure 1	At2G20610	210	+	CCC	8	6708	0
drm1-drm2_35S-EVD	Figure 1	At2G20610	211	+	CCG	8	6715	0
drm1-drm2_35S-EVD	Figure 1	At2G20610	212	+	CGA	10	6702	0
drm1-drm2_35S-EVD	Figure 1	At2G20610	234	+	CTT	8	5846	0
drm1-drm2_35S-EVD	Figure 1	At2G20610	245	+	CGA	4	5450	0
drm1-drm2_35S-EVD	Figure 1	At2G20610	250	+	CCA	7	4489	0
drm1-drm2_35S-EVD	Figure 1	At2G20610	251	+	CAT	4	4462	0
drm1-drm2_35S-EVD	Figure 1	At2G20610	256	+	CAG	4	4102	0
drm1-drm2_35S-EVD	Figure 1	35S-EVD_EVD-gag	126	+	CTT	33	7803	1
drm1-drm2_35S-EVD	Figure 1	35S-EVD_EVD-gag	129	+	CTC	52	7868	1
drm1-drm2_35S-EVD	Figure 1	35S-EVD_EVD-gag	131	+	CAA	61	7873	1
drm1-drm2_35S-EVD	Figure 1	35S-EVD_EVD-gag	144	+	CTA	130	7998	1
drm1-drm2_35S-EVD	Figure 1	35S-EVD_EVD-gag	147	+	CGG	99	7992	1
drm1-drm2_35S-EVD	Figure 1	35S-EVD_EVD-gag	155	+	CTT	31	8005	1
drm1-drm2_35S-EVD	Figure 1	35S-EVD_EVD-gag	158	+	CAA	40	7959	1
drm1-drm2_35S-EVD	Figure 1	35S-EVD_EVD-gag	169	+	CTA	39	7989	1
drm1-drm2_35S-EVD	Figure 1	35S-EVD_EVD-gag	172	+	CCT	54	7968	1
drm1-drm2_35S-EVD	Figure 1	35S-EVD_EVD-gag	173	+	CTA	57	7962	1
drm1-drm2_35S-EVD	Figure 1	35S-EVD_EVD-gag	177	+	CTT	41	7943	1
drm1-drm2_35S-EVD	Figure 1	35S-EVD_EVD-gag	183	+	CAA	52	7964	1
drm1-drm2_35S-EVD	Figure 1	35S-EVD_EVD-gag	189	+	CAA	44	7880	1
drm1-drm2_35S-EVD	Figure 1	35S-EVD_EVD-gag	192	+	CAA	36	7937	1
drm1-drm2_35S-EVD	Figure 1	35S-EVD_EVD-gag	198	+	CGG	36	7842	1
drm1-drm2_35S-EVD	Figure 1	35S-EVD_EVD-gag	212	+	CGT	34	7762	1
drm1-drm2_35S-EVD	Figure 1	35S-EVD_EVD-gag	218	+	CTT	26	7670	1
drm1-drm2_35S-EVD	Figure 1	35S-EVD_EVD-gag	226	+	CCA	31	7346	1
drm1-drm2_35S-EVD	Figure 1	35S-EVD_EVD-gag	227	+	CAT	51	7345	1
drm1-drm2_35S-EVD	Figure 1	35S-EVD_EVD-gag	235	+	CTC	31	7588	1
drm1-drm2_35S-EVD	Figure 1	35S-EVD_EVD-gag	237	+	CAT	38	7482	1
drm1-drm2_35S-EVD	Figure 1	35S-EVD_EVD-gag	240	+	CTA	41	7520	1
drm1-drm2_35S-EVD	Figure 1	35S-EVD_EVD-gag	246	+	CTC	26	7691	1
drm1-drm2_35S-EVD	Figure 1	35S-EVD_EVD-gag	248	+	CCA	27	7681	1
drm1-drm2_35S-EVD	Figure 1	35S-EVD_EVD-gag	249	+	CAA	73	7681	1
drm1-drm2_35S-EVD	Figure 1	35S-EVD_EVD-gag	258	+	CCA	26	7922	1
drm1-drm2_35S-EVD	Figure 1	35S-EVD_EVD-gag	259	+	CAA	58	7941	1
drm1-drm2_35S-EVD	Figure 1	35S-EVD_EVD-gag	276	+	CGG	31	7869	1
drm1-drm2_35S-EVD	Figure 1	35S-EVD_EVD-gag	282	+	CTA	45	7765	1
drm1-drm2_35S-EVD	Figure 1	35S-EVD_EVD-gag	288	+	CTC	34	7770	1
drm1-drm2_35S-EVD	Figure 1	35S-EVD_EVD-gag	290	+	CCC	25	7728	1
drm1-drm2_35S-EVD	Figure 1	35S-EVD_EVD-gag	291	+	CCG	25	7728	1
drm1-drm2_35S-EVD	Figure 1	35S-EVD_EVD-gag	292	+	CGA	42	7713	1
drm1-drm2_35S-EVD	Figure 1	35S-EVD_EVD-gag	310	+	CCA	39	7300	1
drm1-drm2_35S-EVD	Figure 1	35S-EVD_EVD-gag	311	+	CAA	61	7360	1
drm1-drm2_35S-EVD	Figure 1	35S-EVD_EVD-gag	320	+	CAA	86	7563	1
drm1-drm2_35S-EVD	Figure 1	35S-EVD_EVD-gag	324	+	CTG	34	7368	1
drm1-drm2_35S-EVD	Figure 1	35S-EVD_EVD-gag	328	+	CCT	21	6930	1
drm1-drm2_35S-EVD	Figure 1	35S-EVD_EVD-gag	329	+	CTT	17	6920	1
drm1-drm2_35S-EVD	Figure 1	35S-EVD_EVD-gag	333	+	CTC	15	6615	1
drm1-drm2_35S-EVD	Figure 1	35S-EVD_EVD-gag	335	+	CTT	19	6792	1
drm1-drm2_35S-EVD	Figure 1	35S-EVD_EVD-gag	338	+	CTT	14	6791	1
drm1-drm2_35S-EVD	Figure 1	35S-EVD_EVD-gag	341	+	CAA	45	6761	1
drm1-drm2_35S-EVD	Figure 1	35S-EVD_EVD-gag	346	+	CTC	13	6627	1
drm1-drm2_35S-EVD	Figure 1	35S-EVD_EVD-gag	348	+	CTC	11	6642	1
drm1-drm2_35S-EVD	Figure 1	35S-EVD_EVD-gag	350	+	CTT	18	6631	1
drm1-drm2_35S-EVD	Figure 1	35S-EVD_EVD-gag	357	+	CCT	14	6607	1
drm1-drm2_35S-EVD	Figure 1	35S-EVD_EVD-gag	358	+	CTC	17	6610	1
drm1-drm2_35S-EVD	Figure 1	35S-EVD_EVD-gag	360	+	CTA	55	6590	1
drm1-drm2_35S-EVD	Figure 1	35S-EVD_EVD-gag	365	+	CTA	21	6634	1
drm1-drm2_35S-EVD	Figure 1	35S-EVD_EVD-gag	376	+	CTC	16	6921	1
drm1-drm2_35S-EVD	Figure 1	35S-EVD_EVD-gag	378	+	CTT	26	6910	1
drm1-drm2_35S-EVD	Figure 1	35S-EVD_EVD-gag	382	+	CTG	42	6764	1
drm1-drm2_35S-EVD	Figure 1	35S-EVD_EVD-gag	390	+	CAG	22	6568	1
drm1-drm2_35S-EVD	Figure 1	35S-EVD_EVD-gag	393	+	CAA	35	6715	1
drm1-drm2_35S-EVD	Figure 1	35S-EVD_EVD-gag	411	+	CAC	17	5366	1
drm1-drm2_35S-EVD	Figure 1	35S-EVD_EVD-gag	413	+	CTT	17	5159	1
drm1-drm2_35S-EVD	Figure 1	35S-EVD_EVD-gag	421	+	CGT	15	4650	1
drm1-drm2_35S-EVD	Figure 1	35S-EVD_EVD-gag	433	+	CGA	8	4102	1
drm1-drm2_35S-EVD	Figure 1	35S-EVD_EVD-gag	438	+	CGA	7	3812	1
drm1-drm2_35S-EVD	Figure 1	35S-EVD_EVD-gag	447	+	CCC	7	3513	1
drm1-drm2_35S-EVD	Figure 1	35S-EVD_EVD-gag	448	+	CCG	12	3369	1
drm1-drm2_35S-EVD	Figure 1	35S-EVD_EVD-gag	449	+	CGC	10	3174	1
drm1-drm2_35S-EVD	Figure 1	35S-EVD_EVD-gag	451	+	CGT	18	3120	1
drm1-drm2_35S-EVD_BR2	Figure 1	At2G20610	30	+	CCG	6	666	0
drm1-drm2_35S-EVD_BR2	Figure 1	At2G20610	31	+	CGC	14	666	0
drm1-drm2_35S-EVD_BR2	Figure 1	At2G20610	33	+	CAC	7	746	0
drm1-drm2_35S-EVD_BR2	Figure 1	At2G20610	35	+	CAA	1	749	0
drm1-drm2_35S-EVD_BR2	Figure 1	At2G20610	43	+	CGC	4	981	0
drm1-drm2_35S-EVD_BR2	Figure 1	At2G20610	45	+	CCT	14	999	0
drm1-drm2_35S-EVD_BR2	Figure 1	At2G20610	46	+	CTG	8	1000	0
drm1-drm2_35S-EVD_BR2	Figure 1	At2G20610	60	+	CTG	8	1061	0
drm1-drm2_35S-EVD_BR2	Figure 1	At2G20610	64	+	CCG	5	1075	0
drm1-drm2_35S-EVD_BR2	Figure 1	At2G20610	65	+	CGC	11	1075	0
drm1-drm2_35S-EVD_BR2	Figure 1	At2G20610	67	+	CTG	6	1113	0
drm1-drm2_35S-EVD_BR2	Figure 1	At2G20610	74	+	CAA	9	1249	0
drm1-drm2_35S-EVD_BR2	Figure 1	At2G20610	77	+	CCA	13	1321	0
drm1-drm2_35S-EVD_BR2	Figure 1	At2G20610	78	+	CAA	16	1310	0
drm1-drm2_35S-EVD_BR2	Figure 1	At2G20610	92	+	CGT	9	1458	0
drm1-drm2_35S-EVD_BR2	Figure 1	At2G20610	98	+	CGA	10	1478	0
drm1-drm2_35S-EVD_BR2	Figure 1	At2G20610	103	+	CGT	8	1484	0
drm1-drm2_35S-EVD_BR2	Figure 1	At2G20610	109	+	CTC	17	1490	0
drm1-drm2_35S-EVD_BR2	Figure 1	At2G20610	111	+	CGA	8	1477	0
drm1-drm2_35S-EVD_BR2	Figure 1	At2G20610	114	+	CCA	6	1548	0
drm1-drm2_35S-EVD_BR2	Figure 1	At2G20610	115	+	CAA	15	1549	0
drm1-drm2_35S-EVD_BR2	Figure 1	At2G20610	119	+	CGC	9	1565	0
drm1-drm2_35S-EVD_BR2	Figure 1	At2G20610	121	+	CAA	13	1514	0
drm1-drm2_35S-EVD_BR2	Figure 1	At2G20610	125	+	CAT	14	1525	0
drm1-drm2_35S-EVD_BR2	Figure 1	At2G20610	128	+	CTT	12	1479	0
drm1-drm2_35S-EVD_BR2	Figure 1	At2G20610	132	+	CTC	13	1492	0
drm1-drm2_35S-EVD_BR2	Figure 1	At2G20610	134	+	CCC	12	1486	0
drm1-drm2_35S-EVD_BR2	Figure 1	At2G20610	135	+	CCA	5	1486	0
drm1-drm2_35S-EVD_BR2	Figure 1	At2G20610	136	+	CAC	15	1481	0
drm1-drm2_35S-EVD_BR2	Figure 1	At2G20610	138	+	CGT	8	1490	0
drm1-drm2_35S-EVD_BR2	Figure 1	At2G20610	141	+	CCT	7	1462	0
drm1-drm2_35S-EVD_BR2	Figure 1	At2G20610	142	+	CTG	12	1462	0
drm1-drm2_35S-EVD_BR2	Figure 1	At2G20610	146	+	CTT	14	1431	0
drm1-drm2_35S-EVD_BR2	Figure 1	At2G20610	149	+	CCC	6	1461	0
drm1-drm2_35S-EVD_BR2	Figure 1	At2G20610	150	+	CCT	12	1462	0
drm1-drm2_35S-EVD_BR2	Figure 1	At2G20610	151	+	CTC	7	1458	0
drm1-drm2_35S-EVD_BR2	Figure 1	At2G20610	153	+	CAC	16	1458	0
drm1-drm2_35S-EVD_BR2	Figure 1	At2G20610	155	+	CTA	13	1495	0
drm1-drm2_35S-EVD_BR2	Figure 1	At2G20610	158	+	CGA	8	1488	0
drm1-drm2_35S-EVD_BR2	Figure 1	At2G20610	161	+	CGC	8	1533	0
drm1-drm2_35S-EVD_BR2	Figure 1	At2G20610	163	+	CTC	9	1503	0
drm1-drm2_35S-EVD_BR2	Figure 1	At2G20610	165	+	CGT	12	1499	0
drm1-drm2_35S-EVD_BR2	Figure 1	At2G20610	169	+	CTG	9	1512	0
drm1-drm2_35S-EVD_BR2	Figure 1	At2G20610	172	+	CTT	14	1471	0
drm1-drm2_35S-EVD_BR2	Figure 1	At2G20610	176	+	CAG	14	1450	0
drm1-drm2_35S-EVD_BR2	Figure 1	At2G20610	183	+	CTC	5	1297	0
drm1-drm2_35S-EVD_BR2	Figure 1	At2G20610	185	+	CGA	8	1293	0
drm1-drm2_35S-EVD_BR2	Figure 1	At2G20610	192	+	CGC	8	1208	0
drm1-drm2_35S-EVD_BR2	Figure 1	At2G20610	194	+	CAA	7	1204	0
drm1-drm2_35S-EVD_BR2	Figure 1	At2G20610	204	+	CTT	8	1161	0
drm1-drm2_35S-EVD_BR2	Figure 1	At2G20610	207	+	CTT	7	1158	0
drm1-drm2_35S-EVD_BR2	Figure 1	At2G20610	210	+	CCC	2	1154	0
drm1-drm2_35S-EVD_BR2	Figure 1	At2G20610	211	+	CCG	6	1155	0
drm1-drm2_35S-EVD_BR2	Figure 1	At2G20610	212	+	CGA	4	1148	0
drm1-drm2_35S-EVD_BR2	Figure 1	At2G20610	234	+	CTT	8	976	0
drm1-drm2_35S-EVD_BR2	Figure 1	At2G20610	245	+	CGA	6	902	0
drm1-drm2_35S-EVD_BR2	Figure 1	At2G20610	250	+	CCA	5	729	0
drm1-drm2_35S-EVD_BR2	Figure 1	At2G20610	251	+	CAT	10	730	0
drm1-drm2_35S-EVD_BR2	Figure 1	At2G20610	256	+	CAG	7	655	0
drm1-drm2_35S-EVD_BR2	Figure 1	35S-EVD_EVD-gag	126	+	CTT	9	732	0
drm1-drm2_35S-EVD_BR2	Figure 1	35S-EVD_EVD-gag	129	+	CTC	7	734	0
drm1-drm2_35S-EVD_BR2	Figure 1	35S-EVD_EVD-gag	131	+	CAA	12	732	0
drm1-drm2_35S-EVD_BR2	Figure 1	35S-EVD_EVD-gag	144	+	CTA	16	734	0
drm1-drm2_35S-EVD_BR2	Figure 1	35S-EVD_EVD-gag	147	+	CGG	14	734	0
drm1-drm2_35S-EVD_BR2	Figure 1	35S-EVD_EVD-gag	155	+	CTT	11	731	0
drm1-drm2_35S-EVD_BR2	Figure 1	35S-EVD_EVD-gag	158	+	CAA	13	727	0
drm1-drm2_35S-EVD_BR2	Figure 1	35S-EVD_EVD-gag	169	+	CTA	9	690	0
drm1-drm2_35S-EVD_BR2	Figure 1	35S-EVD_EVD-gag	172	+	CCT	11	683	0
drm1-drm2_35S-EVD_BR2	Figure 1	35S-EVD_EVD-gag	173	+	CTA	16	683	0
drm1-drm2_35S-EVD_BR2	Figure 1	35S-EVD_EVD-gag	177	+	CTT	12	677	0
drm1-drm2_35S-EVD_BR2	Figure 1	35S-EVD_EVD-gag	183	+	CAA	11	660	0
drm1-drm2_35S-EVD_BR2	Figure 1	35S-EVD_EVD-gag	189	+	CAA	10	625	0
drm1-drm2_35S-EVD_BR2	Figure 1	35S-EVD_EVD-gag	192	+	CAA	16	600	0
drm1-drm2_35S-EVD_BR2	Figure 1	35S-EVD_EVD-gag	198	+	CGG	11	575	0
drm1-drm2_35S-EVD_BR2	Figure 1	35S-EVD_EVD-gag	212	+	CGT	11	471	0
drm1-drm2_35S-EVD_BR2	Figure 1	35S-EVD_EVD-gag	218	+	CTT	9	396	0
drm1-drm2_35S-EVD_BR2	Figure 1	35S-EVD_EVD-gag	226	+	CCA	6	259	0
drm1-drm2_35S-EVD_BR2	Figure 1	35S-EVD_EVD-gag	227	+	CAT	6	258	0
drm1-drm2_35S-EVD_BR2	Figure 1	35S-EVD_EVD-gag	235	+	CTC	4	245	0
drm1-drm2_35S-EVD_BR2	Figure 1	35S-EVD_EVD-gag	237	+	CAT	1	221	0
drm1-drm2_35S-EVD_BR2	Figure 1	35S-EVD_EVD-gag	240	+	CTA	6	222	0
drm1-drm2_35S-EVD_BR2	Figure 1	35S-EVD_EVD-gag	246	+	CTC	2	211	0
drm1-drm2_35S-EVD_BR2	Figure 1	35S-EVD_EVD-gag	248	+	CCA	1	208	0
drm1-drm2_35S-EVD_BR2	Figure 1	35S-EVD_EVD-gag	249	+	CAA	4	207	0
drm1-drm2_35S-EVD_BR2	Figure 1	35S-EVD_EVD-gag	258	+	CCA	2	191	0
drm1-drm2_35S-EVD_BR2	Figure 1	35S-EVD_EVD-gag	259	+	CAA	2	192	0
drm1-drm2_35S-EVD_BR2	Figure 1	35S-EVD_EVD-gag	276	+	CGG	2	161	0
drm1-drm2_35S-EVD_BR2	Figure 1	35S-EVD_EVD-gag	282	+	CTA	4	142	0
drm1-drm2_35S-EVD_BR2	Figure 1	35S-EVD_EVD-gag	288	+	CTC	1	130	0
drm1-drm2_35S-EVD_BR2	Figure 1	35S-EVD_EVD-gag	290	+	CCC	2	126	0
drm1-drm2_35S-EVD_BR2	Figure 1	35S-EVD_EVD-gag	291	+	CCG	1	127	0
drm1-drm2_35S-EVD_BR2	Figure 1	35S-EVD_EVD-gag	292	+	CGA	1	125	0
drm1-drm2_35S-EVD_BR2	Figure 1	35S-EVD_EVD-gag	310	+	CCA	0	93	0
drm1-drm2_35S-EVD_BR2	Figure 1	35S-EVD_EVD-gag	311	+	CAA	1	93	0
drm1-drm2_35S-EVD_BR2	Figure 1	35S-EVD_EVD-gag	320	+	CAA	2	74	0
drm1-drm2_35S-EVD_BR2	Figure 1	35S-EVD_EVD-gag	324	+	CTG	0	62	0
drm1-drm2_35S-EVD_BR2	Figure 1	35S-EVD_EVD-gag	328	+	CCT	0	50	0
drm1-drm2_35S-EVD_BR2	Figure 1	35S-EVD_EVD-gag	329	+	CTT	0	50	0
drm1-drm2_35S-EVD_BR2	Figure 1	35S-EVD_EVD-gag	333	+	CTC	1	48	0
drm1-drm2_35S-EVD_BR2	Figure 1	35S-EVD_EVD-gag	335	+	CTT	0	48	0
drm1-drm2_35S-EVD_BR2	Figure 1	35S-EVD_EVD-gag	338	+	CTT	1	48	0
drm1-drm2_35S-EVD_BR2	Figure 1	35S-EVD_EVD-gag	341	+	CAA	0	48	0
drm1-drm2_35S-EVD_BR2	Figure 1	35S-EVD_EVD-gag	346	+	CTC	0	47	0
drm1-drm2_35S-EVD_BR2	Figure 1	35S-EVD_EVD-gag	348	+	CTC	0	46	0
drm1-drm2_35S-EVD_BR2	Figure 1	35S-EVD_EVD-gag	350	+	CTT	1	46	0
drm1-drm2_35S-EVD_BR2	Figure 1	35S-EVD_EVD-gag	357	+	CCT	0	44	0
drm1-drm2_35S-EVD_BR2	Figure 1	35S-EVD_EVD-gag	358	+	CTC	1	44	0
drm1-drm2_35S-EVD_BR2	Figure 1	35S-EVD_EVD-gag	360	+	CTA	1	44	0
drm1-drm2_35S-EVD_BR2	Figure 1	35S-EVD_EVD-gag	365	+	CTA	0	43	0
drm1-drm2_35S-EVD_BR2	Figure 1	35S-EVD_EVD-gag	376	+	CTC	0	35	0
drm1-drm2_35S-EVD_BR2	Figure 1	35S-EVD_EVD-gag	378	+	CTT	0	34	0
drm1-drm2_35S-EVD_BR2	Figure 1	35S-EVD_EVD-gag	382	+	CTG	0	33	0
drm1-drm2_35S-EVD_BR2	Figure 1	35S-EVD_EVD-gag	390	+	CAG	0	28	0
drm1-drm2_35S-EVD_BR2	Figure 1	35S-EVD_EVD-gag	393	+	CAA	0	28	0
drm1-drm2_35S-EVD_BR2	Figure 1	35S-EVD_EVD-gag	411	+	CAC	0	2	0
pol5_35S-EVD_BR1	Figure 1	At2G20610	30	+	CCG	29	2655	0
pol5_35S-EVD_BR1	Figure 1	At2G20610	31	+	CGC	44	2652	0
pol5_35S-EVD_BR1	Figure 1	At2G20610	33	+	CAC	26	3058	0
pol5_35S-EVD_BR1	Figure 1	At2G20610	35	+	CAA	23	3068	0
pol5_35S-EVD_BR1	Figure 1	At2G20610	43	+	CGC	41	4076	0
pol5_35S-EVD_BR1	Figure 1	At2G20610	45	+	CCT	28	4131	0
pol5_35S-EVD_BR1	Figure 1	At2G20610	46	+	CTG	42	4145	0
pol5_35S-EVD_BR1	Figure 1	At2G20610	60	+	CTG	20	4320	0
pol5_35S-EVD_BR1	Figure 1	At2G20610	64	+	CCG	15	4391	0
pol5_35S-EVD_BR1	Figure 1	At2G20610	65	+	CGC	44	4405	0
pol5_35S-EVD_BR1	Figure 1	At2G20610	67	+	CTG	33	4532	0
pol5_35S-EVD_BR1	Figure 1	At2G20610	74	+	CAA	35	5109	0
pol5_35S-EVD_BR1	Figure 1	At2G20610	77	+	CCA	51	5439	0
pol5_35S-EVD_BR1	Figure 1	At2G20610	78	+	CAA	69	5419	0
pol5_35S-EVD_BR1	Figure 1	At2G20610	92	+	CGT	34	6152	0
pol5_35S-EVD_BR1	Figure 1	At2G20610	98	+	CGA	47	6266	0
pol5_35S-EVD_BR1	Figure 1	At2G20610	103	+	CGT	38	6280	0
pol5_35S-EVD_BR1	Figure 1	At2G20610	109	+	CTC	41	6351	0
pol5_35S-EVD_BR1	Figure 1	At2G20610	111	+	CGA	37	6288	0
pol5_35S-EVD_BR1	Figure 1	At2G20610	114	+	CCA	30	6544	0
pol5_35S-EVD_BR1	Figure 1	At2G20610	115	+	CAA	56	6532	0
pol5_35S-EVD_BR1	Figure 1	At2G20610	119	+	CGC	32	6640	0
pol5_35S-EVD_BR1	Figure 1	At2G20610	121	+	CAA	61	6452	0
pol5_35S-EVD_BR1	Figure 1	At2G20610	125	+	CAT	29	6494	0
pol5_35S-EVD_BR1	Figure 1	At2G20610	128	+	CTT	36	6354	0
pol5_35S-EVD_BR1	Figure 1	At2G20610	132	+	CTC	25	6418	0
pol5_35S-EVD_BR1	Figure 1	At2G20610	134	+	CCC	40	6403	0
pol5_35S-EVD_BR1	Figure 1	At2G20610	135	+	CCA	36	6384	0
pol5_35S-EVD_BR1	Figure 1	At2G20610	136	+	CAC	61	6381	0
pol5_35S-EVD_BR1	Figure 1	At2G20610	138	+	CGT	33	6415	0
pol5_35S-EVD_BR1	Figure 1	At2G20610	141	+	CCT	41	6303	0
pol5_35S-EVD_BR1	Figure 1	At2G20610	142	+	CTG	39	6305	0
pol5_35S-EVD_BR1	Figure 1	At2G20610	146	+	CTT	26	6184	0
pol5_35S-EVD_BR1	Figure 1	At2G20610	149	+	CCC	17	6311	0
pol5_35S-EVD_BR1	Figure 1	At2G20610	150	+	CCT	38	6313	0
pol5_35S-EVD_BR1	Figure 1	At2G20610	151	+	CTC	25	6314	0
pol5_35S-EVD_BR1	Figure 1	At2G20610	153	+	CAC	43	6302	0
pol5_35S-EVD_BR1	Figure 1	At2G20610	155	+	CTA	29	6425	0
pol5_35S-EVD_BR1	Figure 1	At2G20610	158	+	CGA	23	6416	0
pol5_35S-EVD_BR1	Figure 1	At2G20610	161	+	CGC	38	6555	0
pol5_35S-EVD_BR1	Figure 1	At2G20610	163	+	CTC	41	6385	0
pol5_35S-EVD_BR1	Figure 1	At2G20610	165	+	CGT	50	6393	0
pol5_35S-EVD_BR1	Figure 1	At2G20610	169	+	CTG	28	6473	0
pol5_35S-EVD_BR1	Figure 1	At2G20610	172	+	CTT	37	6425	0
pol5_35S-EVD_BR1	Figure 1	At2G20610	176	+	CAG	52	6343	0
pol5_35S-EVD_BR1	Figure 1	At2G20610	183	+	CTC	28	5689	0
pol5_35S-EVD_BR1	Figure 1	At2G20610	185	+	CGA	37	5650	0
pol5_35S-EVD_BR1	Figure 1	At2G20610	192	+	CGC	44	5264	0
pol5_35S-EVD_BR1	Figure 1	At2G20610	194	+	CAA	29	5264	0
pol5_35S-EVD_BR1	Figure 1	At2G20610	204	+	CTT	31	5049	0
pol5_35S-EVD_BR1	Figure 1	At2G20610	207	+	CTT	38	5048	0
pol5_35S-EVD_BR1	Figure 1	At2G20610	210	+	CCC	20	5042	0
pol5_35S-EVD_BR1	Figure 1	At2G20610	211	+	CCG	37	5040	0
pol5_35S-EVD_BR1	Figure 1	At2G20610	212	+	CGA	40	5026	0
pol5_35S-EVD_BR1	Figure 1	At2G20610	234	+	CTT	26	4600	0
pol5_35S-EVD_BR1	Figure 1	At2G20610	245	+	CGA	16	4404	0
pol5_35S-EVD_BR1	Figure 1	At2G20610	250	+	CCA	36	3714	0
pol5_35S-EVD_BR1	Figure 1	At2G20610	251	+	CAT	31	3713	0
pol5_35S-EVD_BR1	Figure 1	At2G20610	256	+	CAG	21	3512	0
pol5_35S-EVD_BR1	Figure 1	35S-EVD_EVD-gag	126	+	CTT	22	2971	0
pol5_35S-EVD_BR1	Figure 1	35S-EVD_EVD-gag	129	+	CTC	38	3003	0
pol5_35S-EVD_BR1	Figure 1	35S-EVD_EVD-gag	131	+	CAA	41	3004	0
pol5_35S-EVD_BR1	Figure 1	35S-EVD_EVD-gag	144	+	CTA	59	3580	0
pol5_35S-EVD_BR1	Figure 1	35S-EVD_EVD-gag	147	+	CGG	46	3609	0
pol5_35S-EVD_BR1	Figure 1	35S-EVD_EVD-gag	155	+	CTT	48	3917	0
pol5_35S-EVD_BR1	Figure 1	35S-EVD_EVD-gag	158	+	CAA	71	3911	0
pol5_35S-EVD_BR1	Figure 1	35S-EVD_EVD-gag	169	+	CTA	48	3957	0
pol5_35S-EVD_BR1	Figure 1	35S-EVD_EVD-gag	172	+	CCT	35	3970	0
pol5_35S-EVD_BR1	Figure 1	35S-EVD_EVD-gag	173	+	CTA	58	3964	0
pol5_35S-EVD_BR1	Figure 1	35S-EVD_EVD-gag	177	+	CTT	43	3969	0
pol5_35S-EVD_BR1	Figure 1	35S-EVD_EVD-gag	183	+	CAA	78	4091	0
pol5_35S-EVD_BR1	Figure 1	35S-EVD_EVD-gag	189	+	CAA	47	4112	0
pol5_35S-EVD_BR1	Figure 1	35S-EVD_EVD-gag	192	+	CAA	49	4107	0
pol5_35S-EVD_BR1	Figure 1	35S-EVD_EVD-gag	198	+	CGG	27	4079	0
pol5_35S-EVD_BR1	Figure 1	35S-EVD_EVD-gag	212	+	CGT	47	4693	0
pol5_35S-EVD_BR1	Figure 1	35S-EVD_EVD-gag	218	+	CTT	45	4528	0
pol5_35S-EVD_BR1	Figure 1	35S-EVD_EVD-gag	226	+	CCA	47	4029	0
pol5_35S-EVD_BR1	Figure 1	35S-EVD_EVD-gag	227	+	CAT	63	4009	0
pol5_35S-EVD_BR1	Figure 1	35S-EVD_EVD-gag	235	+	CTC	50	4100	0
pol5_35S-EVD_BR1	Figure 1	35S-EVD_EVD-gag	237	+	CAT	45	4016	0
pol5_35S-EVD_BR1	Figure 1	35S-EVD_EVD-gag	240	+	CTA	100	4038	1
pol5_35S-EVD_BR1	Figure 1	35S-EVD_EVD-gag	246	+	CTC	48	4110	0
pol5_35S-EVD_BR1	Figure 1	35S-EVD_EVD-gag	248	+	CCA	45	4082	0
pol5_35S-EVD_BR1	Figure 1	35S-EVD_EVD-gag	249	+	CAA	105	4075	1
pol5_35S-EVD_BR1	Figure 1	35S-EVD_EVD-gag	258	+	CCA	39	4206	0
pol5_35S-EVD_BR1	Figure 1	35S-EVD_EVD-gag	259	+	CAA	88	4206	0
pol5_35S-EVD_BR1	Figure 1	35S-EVD_EVD-gag	276	+	CGG	41	4346	0
pol5_35S-EVD_BR1	Figure 1	35S-EVD_EVD-gag	282	+	CTA	71	4263	0
pol5_35S-EVD_BR1	Figure 1	35S-EVD_EVD-gag	288	+	CTC	31	4242	0
pol5_35S-EVD_BR1	Figure 1	35S-EVD_EVD-gag	290	+	CCC	28	4207	0
pol5_35S-EVD_BR1	Figure 1	35S-EVD_EVD-gag	291	+	CCG	31	4209	0
pol5_35S-EVD_BR1	Figure 1	35S-EVD_EVD-gag	292	+	CGA	37	4193	0
pol5_35S-EVD_BR1	Figure 1	35S-EVD_EVD-gag	310	+	CCA	43	4260	0
pol5_35S-EVD_BR1	Figure 1	35S-EVD_EVD-gag	311	+	CAA	132	4278	1
pol5_35S-EVD_BR1	Figure 1	35S-EVD_EVD-gag	320	+	CAA	121	4460	1
pol5_35S-EVD_BR1	Figure 1	35S-EVD_EVD-gag	324	+	CTG	50	4431	0
pol5_35S-EVD_BR1	Figure 1	35S-EVD_EVD-gag	328	+	CCT	50	3933	0
pol5_35S-EVD_BR1	Figure 1	35S-EVD_EVD-gag	329	+	CTT	52	3934	0
pol5_35S-EVD_BR1	Figure 1	35S-EVD_EVD-gag	333	+	CTC	43	3767	0
pol5_35S-EVD_BR1	Figure 1	35S-EVD_EVD-gag	335	+	CTT	69	3876	0
pol5_35S-EVD_BR1	Figure 1	35S-EVD_EVD-gag	338	+	CTT	32	3869	0
pol5_35S-EVD_BR1	Figure 1	35S-EVD_EVD-gag	341	+	CAA	89	3853	1
pol5_35S-EVD_BR1	Figure 1	35S-EVD_EVD-gag	346	+	CTC	32	3813	0
pol5_35S-EVD_BR1	Figure 1	35S-EVD_EVD-gag	348	+	CTC	45	3829	0
pol5_35S-EVD_BR1	Figure 1	35S-EVD_EVD-gag	350	+	CTT	51	3827	0
pol5_35S-EVD_BR1	Figure 1	35S-EVD_EVD-gag	357	+	CCT	27	3829	0
pol5_35S-EVD_BR1	Figure 1	35S-EVD_EVD-gag	358	+	CTC	47	3833	0
pol5_35S-EVD_BR1	Figure 1	35S-EVD_EVD-gag	360	+	CTA	126	3832	1
pol5_35S-EVD_BR1	Figure 1	35S-EVD_EVD-gag	365	+	CTA	105	3828	1
pol5_35S-EVD_BR1	Figure 1	35S-EVD_EVD-gag	376	+	CTC	48	3961	0
pol5_35S-EVD_BR1	Figure 1	35S-EVD_EVD-gag	378	+	CTT	67	3960	0
pol5_35S-EVD_BR1	Figure 1	35S-EVD_EVD-gag	382	+	CTG	69	3798	0
pol5_35S-EVD_BR1	Figure 1	35S-EVD_EVD-gag	390	+	CAG	49	3567	0
pol5_35S-EVD_BR1	Figure 1	35S-EVD_EVD-gag	393	+	CAA	82	3693	0
pol5_35S-EVD_BR1	Figure 1	35S-EVD_EVD-gag	411	+	CAC	37	2765	0
pol5_35S-EVD_BR1	Figure 1	35S-EVD_EVD-gag	413	+	CTT	40	2700	0
pol5_35S-EVD_BR1	Figure 1	35S-EVD_EVD-gag	421	+	CGT	23	2381	0
pol5_35S-EVD_BR1	Figure 1	35S-EVD_EVD-gag	433	+	CGA	17	1915	0
pol5_35S-EVD_BR1	Figure 1	35S-EVD_EVD-gag	438	+	CGA	19	1697	0
pol5_35S-EVD_BR1	Figure 1	35S-EVD_EVD-gag	447	+	CCC	20	1510	0
pol5_35S-EVD_BR1	Figure 1	35S-EVD_EVD-gag	448	+	CCG	13	1420	0
pol5_35S-EVD_BR1	Figure 1	35S-EVD_EVD-gag	449	+	CGC	13	1309	0
pol5_35S-EVD_BR1	Figure 1	35S-EVD_EVD-gag	451	+	CGT	12	1284	0
pol5_35S-EVD_BR2	Figure 1	At2G20610	30	+	CCG	36	3052	0
pol5_35S-EVD_BR2	Figure 1	At2G20610	31	+	CGC	39	3044	0
pol5_35S-EVD_BR2	Figure 1	At2G20610	33	+	CAC	33	3502	0
pol5_35S-EVD_BR2	Figure 1	At2G20610	35	+	CAA	26	3514	0
pol5_35S-EVD_BR2	Figure 1	At2G20610	43	+	CGC	36	4854	0
pol5_35S-EVD_BR2	Figure 1	At2G20610	45	+	CCT	43	4947	0
pol5_35S-EVD_BR2	Figure 1	At2G20610	46	+	CTG	25	4960	0
pol5_35S-EVD_BR2	Figure 1	At2G20610	60	+	CTG	27	5247	0
pol5_35S-EVD_BR2	Figure 1	At2G20610	64	+	CCG	24	5329	0
pol5_35S-EVD_BR2	Figure 1	At2G20610	65	+	CGC	38	5345	0
pol5_35S-EVD_BR2	Figure 1	At2G20610	67	+	CTG	28	5509	0
pol5_35S-EVD_BR2	Figure 1	At2G20610	74	+	CAA	34	6245	0
pol5_35S-EVD_BR2	Figure 1	At2G20610	77	+	CCA	35	6625	0
pol5_35S-EVD_BR2	Figure 1	At2G20610	78	+	CAA	96	6574	0
pol5_35S-EVD_BR2	Figure 1	At2G20610	92	+	CGT	75	7289	0
pol5_35S-EVD_BR2	Figure 1	At2G20610	98	+	CGA	56	7413	0
pol5_35S-EVD_BR2	Figure 1	At2G20610	103	+	CGT	47	7437	0
pol5_35S-EVD_BR2	Figure 1	At2G20610	109	+	CTC	42	7527	0
pol5_35S-EVD_BR2	Figure 1	At2G20610	111	+	CGA	27	7425	0
pol5_35S-EVD_BR2	Figure 1	At2G20610	114	+	CCA	43	7765	0
pol5_35S-EVD_BR2	Figure 1	At2G20610	115	+	CAA	57	7760	0
pol5_35S-EVD_BR2	Figure 1	At2G20610	119	+	CGC	31	7944	0
pol5_35S-EVD_BR2	Figure 1	At2G20610	121	+	CAA	52	7689	0
pol5_35S-EVD_BR2	Figure 1	At2G20610	125	+	CAT	40	7752	0
pol5_35S-EVD_BR2	Figure 1	At2G20610	128	+	CTT	42	7544	0
pol5_35S-EVD_BR2	Figure 1	At2G20610	132	+	CTC	37	7613	0
pol5_35S-EVD_BR2	Figure 1	At2G20610	134	+	CCC	35	7600	0
pol5_35S-EVD_BR2	Figure 1	At2G20610	135	+	CCA	48	7572	0
pol5_35S-EVD_BR2	Figure 1	At2G20610	136	+	CAC	60	7566	0
pol5_35S-EVD_BR2	Figure 1	At2G20610	138	+	CGT	62	7605	0
pol5_35S-EVD_BR2	Figure 1	At2G20610	141	+	CCT	40	7459	0
pol5_35S-EVD_BR2	Figure 1	At2G20610	142	+	CTG	36	7459	0
pol5_35S-EVD_BR2	Figure 1	At2G20610	146	+	CTT	42	7301	0
pol5_35S-EVD_BR2	Figure 1	At2G20610	149	+	CCC	60	7491	0
pol5_35S-EVD_BR2	Figure 1	At2G20610	150	+	CCT	40	7496	0
pol5_35S-EVD_BR2	Figure 1	At2G20610	151	+	CTC	51	7497	0
pol5_35S-EVD_BR2	Figure 1	At2G20610	153	+	CAC	69	7475	0
pol5_35S-EVD_BR2	Figure 1	At2G20610	155	+	CTA	26	7625	0
pol5_35S-EVD_BR2	Figure 1	At2G20610	158	+	CGA	35	7612	0
pol5_35S-EVD_BR2	Figure 1	At2G20610	161	+	CGC	40	7845	0
pol5_35S-EVD_BR2	Figure 1	At2G20610	163	+	CTC	68	7641	0
pol5_35S-EVD_BR2	Figure 1	At2G20610	165	+	CGT	28	7616	0
pol5_35S-EVD_BR2	Figure 1	At2G20610	169	+	CTG	35	7742	0
pol5_35S-EVD_BR2	Figure 1	At2G20610	172	+	CTT	40	7581	0
pol5_35S-EVD_BR2	Figure 1	At2G20610	176	+	CAG	58	7365	0
pol5_35S-EVD_BR2	Figure 1	At2G20610	183	+	CTC	29	6561	0
pol5_35S-EVD_BR2	Figure 1	At2G20610	185	+	CGA	26	6516	0
pol5_35S-EVD_BR2	Figure 1	At2G20610	192	+	CGC	43	5988	0
pol5_35S-EVD_BR2	Figure 1	At2G20610	194	+	CAA	26	5989	0
pol5_35S-EVD_BR2	Figure 1	At2G20610	204	+	CTT	30	5663	0
pol5_35S-EVD_BR2	Figure 1	At2G20610	207	+	CTT	27	5645	0
pol5_35S-EVD_BR2	Figure 1	At2G20610	210	+	CCC	28	5627	0
pol5_35S-EVD_BR2	Figure 1	At2G20610	211	+	CCG	29	5615	0
pol5_35S-EVD_BR2	Figure 1	At2G20610	212	+	CGA	28	5610	0
pol5_35S-EVD_BR2	Figure 1	At2G20610	234	+	CTT	25	4727	0
pol5_35S-EVD_BR2	Figure 1	At2G20610	245	+	CGA	21	4357	0
pol5_35S-EVD_BR2	Figure 1	At2G20610	250	+	CCA	24	3473	0
pol5_35S-EVD_BR2	Figure 1	At2G20610	251	+	CAT	36	3461	0
pol5_35S-EVD_BR2	Figure 1	At2G20610	256	+	CAG	14	3126	0
pol5_35S-EVD_BR2	Figure 1	35S-EVD_EVD-gag	126	+	CTT	17	4140	0
pol5_35S-EVD_BR2	Figure 1	35S-EVD_EVD-gag	129	+	CTC	35	4181	0
pol5_35S-EVD_BR2	Figure 1	35S-EVD_EVD-gag	131	+	CAA	46	4180	0
pol5_35S-EVD_BR2	Figure 1	35S-EVD_EVD-gag	144	+	CTA	59	5109	0
pol5_35S-EVD_BR2	Figure 1	35S-EVD_EVD-gag	147	+	CGG	28	5149	0
pol5_35S-EVD_BR2	Figure 1	35S-EVD_EVD-gag	155	+	CTT	33	5628	0
pol5_35S-EVD_BR2	Figure 1	35S-EVD_EVD-gag	158	+	CAA	77	5590	0
pol5_35S-EVD_BR2	Figure 1	35S-EVD_EVD-gag	169	+	CTA	33	5680	0
pol5_35S-EVD_BR2	Figure 1	35S-EVD_EVD-gag	172	+	CCT	41	5686	0
pol5_35S-EVD_BR2	Figure 1	35S-EVD_EVD-gag	173	+	CTA	64	5679	0
pol5_35S-EVD_BR2	Figure 1	35S-EVD_EVD-gag	177	+	CTT	30	5675	0
pol5_35S-EVD_BR2	Figure 1	35S-EVD_EVD-gag	183	+	CAA	107	5859	0
pol5_35S-EVD_BR2	Figure 1	35S-EVD_EVD-gag	189	+	CAA	62	5874	0
pol5_35S-EVD_BR2	Figure 1	35S-EVD_EVD-gag	192	+	CAA	46	5857	0
pol5_35S-EVD_BR2	Figure 1	35S-EVD_EVD-gag	198	+	CGG	46	5810	0
pol5_35S-EVD_BR2	Figure 1	35S-EVD_EVD-gag	212	+	CGT	82	6699	0
pol5_35S-EVD_BR2	Figure 1	35S-EVD_EVD-gag	218	+	CTT	49	6393	0
pol5_35S-EVD_BR2	Figure 1	35S-EVD_EVD-gag	226	+	CCA	36	5552	0
pol5_35S-EVD_BR2	Figure 1	35S-EVD_EVD-gag	227	+	CAT	66	5520	0
pol5_35S-EVD_BR2	Figure 1	35S-EVD_EVD-gag	235	+	CTC	35	5629	0
pol5_35S-EVD_BR2	Figure 1	35S-EVD_EVD-gag	237	+	CAT	47	5482	0
pol5_35S-EVD_BR2	Figure 1	35S-EVD_EVD-gag	240	+	CTA	108	5520	1
pol5_35S-EVD_BR2	Figure 1	35S-EVD_EVD-gag	246	+	CTC	38	5635	0
pol5_35S-EVD_BR2	Figure 1	35S-EVD_EVD-gag	248	+	CCA	36	5611	0
pol5_35S-EVD_BR2	Figure 1	35S-EVD_EVD-gag	249	+	CAA	103	5617	0
pol5_35S-EVD_BR2	Figure 1	35S-EVD_EVD-gag	258	+	CCA	44	5783	0
pol5_35S-EVD_BR2	Figure 1	35S-EVD_EVD-gag	259	+	CAA	117	5787	1
pol5_35S-EVD_BR2	Figure 1	35S-EVD_EVD-gag	276	+	CGG	47	6016	0
pol5_35S-EVD_BR2	Figure 1	35S-EVD_EVD-gag	282	+	CTA	122	5857	1
pol5_35S-EVD_BR2	Figure 1	35S-EVD_EVD-gag	288	+	CTC	53	5778	0
pol5_35S-EVD_BR2	Figure 1	35S-EVD_EVD-gag	290	+	CCC	40	5702	0
pol5_35S-EVD_BR2	Figure 1	35S-EVD_EVD-gag	291	+	CCG	66	5692	0
pol5_35S-EVD_BR2	Figure 1	35S-EVD_EVD-gag	292	+	CGA	62	5668	0
pol5_35S-EVD_BR2	Figure 1	35S-EVD_EVD-gag	310	+	CCA	48	5935	0
pol5_35S-EVD_BR2	Figure 1	35S-EVD_EVD-gag	311	+	CAA	174	5967	1
pol5_35S-EVD_BR2	Figure 1	35S-EVD_EVD-gag	320	+	CAA	174	6318	1
pol5_35S-EVD_BR2	Figure 1	35S-EVD_EVD-gag	324	+	CTG	65	6341	0
pol5_35S-EVD_BR2	Figure 1	35S-EVD_EVD-gag	328	+	CCT	41	5662	0
pol5_35S-EVD_BR2	Figure 1	35S-EVD_EVD-gag	329	+	CTT	60	5663	0
pol5_35S-EVD_BR2	Figure 1	35S-EVD_EVD-gag	333	+	CTC	44	5370	0
pol5_35S-EVD_BR2	Figure 1	35S-EVD_EVD-gag	335	+	CTT	65	5536	0
pol5_35S-EVD_BR2	Figure 1	35S-EVD_EVD-gag	338	+	CTT	48	5529	0
pol5_35S-EVD_BR2	Figure 1	35S-EVD_EVD-gag	341	+	CAA	192	5515	1
pol5_35S-EVD_BR2	Figure 1	35S-EVD_EVD-gag	346	+	CTC	31	5476	0
pol5_35S-EVD_BR2	Figure 1	35S-EVD_EVD-gag	348	+	CTC	77	5487	0
pol5_35S-EVD_BR2	Figure 1	35S-EVD_EVD-gag	350	+	CTT	50	5492	0
pol5_35S-EVD_BR2	Figure 1	35S-EVD_EVD-gag	357	+	CCT	36	5507	0
pol5_35S-EVD_BR2	Figure 1	35S-EVD_EVD-gag	358	+	CTC	40	5521	0
pol5_35S-EVD_BR2	Figure 1	35S-EVD_EVD-gag	360	+	CTA	177	5523	1
pol5_35S-EVD_BR2	Figure 1	35S-EVD_EVD-gag	365	+	CTA	160	5570	1
pol5_35S-EVD_BR2	Figure 1	35S-EVD_EVD-gag	376	+	CTC	41	5953	0
pol5_35S-EVD_BR2	Figure 1	35S-EVD_EVD-gag	378	+	CTT	90	5949	0
pol5_35S-EVD_BR2	Figure 1	35S-EVD_EVD-gag	382	+	CTG	111	5672	1
pol5_35S-EVD_BR2	Figure 1	35S-EVD_EVD-gag	390	+	CAG	61	5453	0
pol5_35S-EVD_BR2	Figure 1	35S-EVD_EVD-gag	393	+	CAA	105	5765	0
pol5_35S-EVD_BR2	Figure 1	35S-EVD_EVD-gag	411	+	CAC	40	4638	0
pol5_35S-EVD_BR2	Figure 1	35S-EVD_EVD-gag	413	+	CTT	48	4632	0
pol5_35S-EVD_BR2	Figure 1	35S-EVD_EVD-gag	421	+	CGT	22	4183	0
pol5_35S-EVD_BR2	Figure 1	35S-EVD_EVD-gag	433	+	CGA	25	3616	0
pol5_35S-EVD_BR2	Figure 1	35S-EVD_EVD-gag	438	+	CGA	32	3289	0
pol5_35S-EVD_BR2	Figure 1	35S-EVD_EVD-gag	447	+	CCC	22	2970	0
pol5_35S-EVD_BR2	Figure 1	35S-EVD_EVD-gag	448	+	CCG	34	2824	0
pol5_35S-EVD_BR2	Figure 1	35S-EVD_EVD-gag	449	+	CGC	19	2644	0
pol5_35S-EVD_BR2	Figure 1	35S-EVD_EVD-gag	451	+	CGT	13	2622	0
pol5_35S-EVD_BR3	Figure 1	At2G20610	30	+	CCG	53	6910	0
pol5_35S-EVD_BR3	Figure 1	At2G20610	31	+	CGC	95	6906	0
pol5_35S-EVD_BR3	Figure 1	At2G20610	33	+	CAC	71	7583	0
pol5_35S-EVD_BR3	Figure 1	At2G20610	35	+	CAA	48	7612	0
pol5_35S-EVD_BR3	Figure 1	At2G20610	43	+	CGC	51	8003	0
pol5_35S-EVD_BR3	Figure 1	At2G20610	45	+	CCT	543	7989	1
pol5_35S-EVD_BR3	Figure 1	At2G20610	46	+	CTG	195	8007	1
pol5_35S-EVD_BR3	Figure 1	At2G20610	60	+	CTG	39	8016	0
pol5_35S-EVD_BR3	Figure 1	At2G20610	64	+	CCG	44	8018	0
pol5_35S-EVD_BR3	Figure 1	At2G20610	65	+	CGC	70	8012	0
pol5_35S-EVD_BR3	Figure 1	At2G20610	67	+	CTG	52	8004	0
pol5_35S-EVD_BR3	Figure 1	At2G20610	74	+	CAA	35	7989	0
pol5_35S-EVD_BR3	Figure 1	At2G20610	77	+	CCA	37	7992	0
pol5_35S-EVD_BR3	Figure 1	At2G20610	78	+	CAA	49	7966	0
pol5_35S-EVD_BR3	Figure 1	At2G20610	92	+	CGT	52	7488	0
pol5_35S-EVD_BR3	Figure 1	At2G20610	98	+	CGA	69	7810	0
pol5_35S-EVD_BR3	Figure 1	At2G20610	103	+	CGT	59	7770	0
pol5_35S-EVD_BR3	Figure 1	At2G20610	109	+	CTC	48	7895	0
pol5_35S-EVD_BR3	Figure 1	At2G20610	111	+	CGA	58	7824	0
pol5_35S-EVD_BR3	Figure 1	At2G20610	114	+	CCA	59	7970	0
pol5_35S-EVD_BR3	Figure 1	At2G20610	115	+	CAA	46	7959	0
pol5_35S-EVD_BR3	Figure 1	At2G20610	119	+	CGC	43	7987	0
pol5_35S-EVD_BR3	Figure 1	At2G20610	121	+	CAA	29	7851	0
pol5_35S-EVD_BR3	Figure 1	At2G20610	125	+	CAT	24	7891	0
pol5_35S-EVD_BR3	Figure 1	At2G20610	128	+	CTT	18	7721	0
pol5_35S-EVD_BR3	Figure 1	At2G20610	132	+	CTC	29	7791	0
pol5_35S-EVD_BR3	Figure 1	At2G20610	134	+	CCC	24	7790	0
pol5_35S-EVD_BR3	Figure 1	At2G20610	135	+	CCA	28	7778	0
pol5_35S-EVD_BR3	Figure 1	At2G20610	136	+	CAC	32	7766	0
pol5_35S-EVD_BR3	Figure 1	At2G20610	138	+	CGT	12	7795	0
pol5_35S-EVD_BR3	Figure 1	At2G20610	141	+	CCT	12	7716	0
pol5_35S-EVD_BR3	Figure 1	At2G20610	142	+	CTG	24	7717	0
pol5_35S-EVD_BR3	Figure 1	At2G20610	146	+	CTT	16	7552	0
pol5_35S-EVD_BR3	Figure 1	At2G20610	149	+	CCC	16	7771	0
pol5_35S-EVD_BR3	Figure 1	At2G20610	150	+	CCT	27	7773	0
pol5_35S-EVD_BR3	Figure 1	At2G20610	151	+	CTC	26	7785	0
pol5_35S-EVD_BR3	Figure 1	At2G20610	153	+	CAC	35	7806	0
pol5_35S-EVD_BR3	Figure 1	At2G20610	155	+	CTA	40	7949	0
pol5_35S-EVD_BR3	Figure 1	At2G20610	158	+	CGA	48	7947	0
pol5_35S-EVD_BR3	Figure 1	At2G20610	161	+	CGC	35	7942	0
pol5_35S-EVD_BR3	Figure 1	At2G20610	163	+	CTC	33	7846	0
pol5_35S-EVD_BR3	Figure 1	At2G20610	165	+	CGT	26	7833	0
pol5_35S-EVD_BR3	Figure 1	At2G20610	169	+	CTG	35	7921	0
pol5_35S-EVD_BR3	Figure 1	At2G20610	172	+	CTT	37	7906	0
pol5_35S-EVD_BR3	Figure 1	At2G20610	176	+	CAG	21	7806	0
pol5_35S-EVD_BR3	Figure 1	At2G20610	183	+	CTC	12	7328	0
pol5_35S-EVD_BR3	Figure 1	At2G20610	185	+	CGA	37	7297	0
pol5_35S-EVD_BR3	Figure 1	At2G20610	192	+	CGC	22	7037	0
pol5_35S-EVD_BR3	Figure 1	At2G20610	194	+	CAA	20	7046	0
pol5_35S-EVD_BR3	Figure 1	At2G20610	204	+	CTT	9	6777	0
pol5_35S-EVD_BR3	Figure 1	At2G20610	207	+	CTT	10	6783	0
pol5_35S-EVD_BR3	Figure 1	At2G20610	210	+	CCC	7	6769	0
pol5_35S-EVD_BR3	Figure 1	At2G20610	211	+	CCG	10	6757	0
pol5_35S-EVD_BR3	Figure 1	At2G20610	212	+	CGA	5	6738	0
pol5_35S-EVD_BR3	Figure 1	At2G20610	234	+	CTT	8	5944	0
pol5_35S-EVD_BR3	Figure 1	At2G20610	245	+	CGA	5	5517	0
pol5_35S-EVD_BR3	Figure 1	At2G20610	250	+	CCA	9	4525	0
pol5_35S-EVD_BR3	Figure 1	At2G20610	251	+	CAT	1	4517	0
pol5_35S-EVD_BR3	Figure 1	At2G20610	256	+	CAG	5	4155	0
pol5_35S-EVD_BR3	Figure 1	35S-EVD_EVD-gag	126	+	CTT	32	7988	1
pol5_35S-EVD_BR3	Figure 1	35S-EVD_EVD-gag	129	+	CTC	43	8020	1
pol5_35S-EVD_BR3	Figure 1	35S-EVD_EVD-gag	131	+	CAA	64	8022	1
pol5_35S-EVD_BR3	Figure 1	35S-EVD_EVD-gag	144	+	CTA	103	8040	1
pol5_35S-EVD_BR3	Figure 1	35S-EVD_EVD-gag	147	+	CGG	103	8038	1
pol5_35S-EVD_BR3	Figure 1	35S-EVD_EVD-gag	155	+	CTT	36	8042	1
pol5_35S-EVD_BR3	Figure 1	35S-EVD_EVD-gag	158	+	CAA	42	8002	1
pol5_35S-EVD_BR3	Figure 1	35S-EVD_EVD-gag	169	+	CTA	34	7993	1
pol5_35S-EVD_BR3	Figure 1	35S-EVD_EVD-gag	172	+	CCT	24	7962	1
pol5_35S-EVD_BR3	Figure 1	35S-EVD_EVD-gag	173	+	CTA	37	7960	1
pol5_35S-EVD_BR3	Figure 1	35S-EVD_EVD-gag	177	+	CTT	13	7966	1
pol5_35S-EVD_BR3	Figure 1	35S-EVD_EVD-gag	183	+	CAA	54	7969	1
pol5_35S-EVD_BR3	Figure 1	35S-EVD_EVD-gag	189	+	CAA	22	7875	1
pol5_35S-EVD_BR3	Figure 1	35S-EVD_EVD-gag	192	+	CAA	20	7995	1
pol5_35S-EVD_BR3	Figure 1	35S-EVD_EVD-gag	198	+	CGG	11	7837	1
pol5_35S-EVD_BR3	Figure 1	35S-EVD_EVD-gag	212	+	CGT	21	7688	1
pol5_35S-EVD_BR3	Figure 1	35S-EVD_EVD-gag	218	+	CTT	34	7665	1
pol5_35S-EVD_BR3	Figure 1	35S-EVD_EVD-gag	226	+	CCA	14	7349	1
pol5_35S-EVD_BR3	Figure 1	35S-EVD_EVD-gag	227	+	CAT	42	7331	1
pol5_35S-EVD_BR3	Figure 1	35S-EVD_EVD-gag	235	+	CTC	39	7698	1
pol5_35S-EVD_BR3	Figure 1	35S-EVD_EVD-gag	237	+	CAT	36	7631	1
pol5_35S-EVD_BR3	Figure 1	35S-EVD_EVD-gag	240	+	CTA	65	7701	1
pol5_35S-EVD_BR3	Figure 1	35S-EVD_EVD-gag	246	+	CTC	31	7945	1
pol5_35S-EVD_BR3	Figure 1	35S-EVD_EVD-gag	248	+	CCA	35	7915	1
pol5_35S-EVD_BR3	Figure 1	35S-EVD_EVD-gag	249	+	CAA	116	7930	1
pol5_35S-EVD_BR3	Figure 1	35S-EVD_EVD-gag	258	+	CCA	31	7972	1
pol5_35S-EVD_BR3	Figure 1	35S-EVD_EVD-gag	259	+	CAA	52	7986	1
pol5_35S-EVD_BR3	Figure 1	35S-EVD_EVD-gag	276	+	CGG	28	7871	1
pol5_35S-EVD_BR3	Figure 1	35S-EVD_EVD-gag	282	+	CTA	66	7821	1
pol5_35S-EVD_BR3	Figure 1	35S-EVD_EVD-gag	288	+	CTC	49	7870	1
pol5_35S-EVD_BR3	Figure 1	35S-EVD_EVD-gag	290	+	CCC	33	7818	1
pol5_35S-EVD_BR3	Figure 1	35S-EVD_EVD-gag	291	+	CCG	33	7827	1
pol5_35S-EVD_BR3	Figure 1	35S-EVD_EVD-gag	292	+	CGA	60	7800	1
pol5_35S-EVD_BR3	Figure 1	35S-EVD_EVD-gag	310	+	CCA	63	6986	1
pol5_35S-EVD_BR3	Figure 1	35S-EVD_EVD-gag	311	+	CAA	84	7092	1
pol5_35S-EVD_BR3	Figure 1	35S-EVD_EVD-gag	320	+	CAA	190	7447	1
pol5_35S-EVD_BR3	Figure 1	35S-EVD_EVD-gag	324	+	CTG	43	7263	1
pol5_35S-EVD_BR3	Figure 1	35S-EVD_EVD-gag	328	+	CCT	29	6905	1
pol5_35S-EVD_BR3	Figure 1	35S-EVD_EVD-gag	329	+	CTT	49	6895	1
pol5_35S-EVD_BR3	Figure 1	35S-EVD_EVD-gag	333	+	CTC	40	6571	1
pol5_35S-EVD_BR3	Figure 1	35S-EVD_EVD-gag	335	+	CTT	54	6766	1
pol5_35S-EVD_BR3	Figure 1	35S-EVD_EVD-gag	338	+	CTT	34	6751	1
pol5_35S-EVD_BR3	Figure 1	35S-EVD_EVD-gag	341	+	CAA	112	6710	1
pol5_35S-EVD_BR3	Figure 1	35S-EVD_EVD-gag	346	+	CTC	18	6561	1
pol5_35S-EVD_BR3	Figure 1	35S-EVD_EVD-gag	348	+	CTC	50	6561	1
pol5_35S-EVD_BR3	Figure 1	35S-EVD_EVD-gag	350	+	CTT	32	6546	1
pol5_35S-EVD_BR3	Figure 1	35S-EVD_EVD-gag	357	+	CCT	15	6531	1
pol5_35S-EVD_BR3	Figure 1	35S-EVD_EVD-gag	358	+	CTC	24	6544	1
pol5_35S-EVD_BR3	Figure 1	35S-EVD_EVD-gag	360	+	CTA	116	6554	1
pol5_35S-EVD_BR3	Figure 1	35S-EVD_EVD-gag	365	+	CTA	74	6615	1
pol5_35S-EVD_BR3	Figure 1	35S-EVD_EVD-gag	376	+	CTC	36	7136	1
pol5_35S-EVD_BR3	Figure 1	35S-EVD_EVD-gag	378	+	CTT	84	7149	1
pol5_35S-EVD_BR3	Figure 1	35S-EVD_EVD-gag	382	+	CTG	63	7053	1
pol5_35S-EVD_BR3	Figure 1	35S-EVD_EVD-gag	390	+	CAG	38	6965	1
pol5_35S-EVD_BR3	Figure 1	35S-EVD_EVD-gag	393	+	CAA	102	7259	1
pol5_35S-EVD_BR3	Figure 1	35S-EVD_EVD-gag	411	+	CAC	36	6370	1
pol5_35S-EVD_BR3	Figure 1	35S-EVD_EVD-gag	413	+	CTT	28	6441	1
pol5_35S-EVD_BR3	Figure 1	35S-EVD_EVD-gag	421	+	CGT	19	6047	1
pol5_35S-EVD_BR3	Figure 1	35S-EVD_EVD-gag	433	+	CGA	23	5419	1
pol5_35S-EVD_BR3	Figure 1	35S-EVD_EVD-gag	438	+	CGA	22	5092	1
pol5_35S-EVD_BR3	Figure 1	35S-EVD_EVD-gag	447	+	CCC	21	4741	1
pol5_35S-EVD_BR3	Figure 1	35S-EVD_EVD-gag	448	+	CCG	19	4557	1
pol5_35S-EVD_BR3	Figure 1	35S-EVD_EVD-gag	449	+	CGC	13	4317	1
pol5_35S-EVD_BR3	Figure 1	35S-EVD_EVD-gag	451	+	CGT	16	4251	1
suvh2-suvh9_35S-EVD_BR1	Figure 1	At2G20610	30	+	CCG	47	4162	0
suvh2-suvh9_35S-EVD_BR1	Figure 1	At2G20610	31	+	CGC	56	4162	0
suvh2-suvh9_35S-EVD_BR1	Figure 1	At2G20610	33	+	CAC	43	4885	0
suvh2-suvh9_35S-EVD_BR1	Figure 1	At2G20610	35	+	CAA	23	4911	0
suvh2-suvh9_35S-EVD_BR1	Figure 1	At2G20610	43	+	CGC	43	6579	0
suvh2-suvh9_35S-EVD_BR1	Figure 1	At2G20610	45	+	CCT	47	6725	0
suvh2-suvh9_35S-EVD_BR1	Figure 1	At2G20610	46	+	CTG	79	6737	0
suvh2-suvh9_35S-EVD_BR1	Figure 1	At2G20610	60	+	CTG	42	7199	0
suvh2-suvh9_35S-EVD_BR1	Figure 1	At2G20610	64	+	CCG	38	7302	0
suvh2-suvh9_35S-EVD_BR1	Figure 1	At2G20610	65	+	CGC	68	7312	0
suvh2-suvh9_35S-EVD_BR1	Figure 1	At2G20610	67	+	CTG	73	7600	0
suvh2-suvh9_35S-EVD_BR1	Figure 1	At2G20610	74	+	CAA	72	7962	0
suvh2-suvh9_35S-EVD_BR1	Figure 1	At2G20610	77	+	CCA	30	7988	0
suvh2-suvh9_35S-EVD_BR1	Figure 1	At2G20610	78	+	CAA	30	7944	0
suvh2-suvh9_35S-EVD_BR1	Figure 1	At2G20610	92	+	CGT	58	7204	0
suvh2-suvh9_35S-EVD_BR1	Figure 1	At2G20610	98	+	CGA	82	7331	0
suvh2-suvh9_35S-EVD_BR1	Figure 1	At2G20610	103	+	CGT	76	7335	0
suvh2-suvh9_35S-EVD_BR1	Figure 1	At2G20610	109	+	CTC	52	7389	0
suvh2-suvh9_35S-EVD_BR1	Figure 1	At2G20610	111	+	CGA	41	7276	0
suvh2-suvh9_35S-EVD_BR1	Figure 1	At2G20610	114	+	CCA	34	7733	0
suvh2-suvh9_35S-EVD_BR1	Figure 1	At2G20610	115	+	CAA	53	7698	0
suvh2-suvh9_35S-EVD_BR1	Figure 1	At2G20610	119	+	CGC	42	7971	0
suvh2-suvh9_35S-EVD_BR1	Figure 1	At2G20610	121	+	CAA	72	7613	0
suvh2-suvh9_35S-EVD_BR1	Figure 1	At2G20610	125	+	CAT	28	7686	0
suvh2-suvh9_35S-EVD_BR1	Figure 1	At2G20610	128	+	CTT	39	7444	0
suvh2-suvh9_35S-EVD_BR1	Figure 1	At2G20610	132	+	CTC	65	7518	0
suvh2-suvh9_35S-EVD_BR1	Figure 1	At2G20610	134	+	CCC	66	7495	0
suvh2-suvh9_35S-EVD_BR1	Figure 1	At2G20610	135	+	CCA	58	7443	0
suvh2-suvh9_35S-EVD_BR1	Figure 1	At2G20610	136	+	CAC	39	7442	0
suvh2-suvh9_35S-EVD_BR1	Figure 1	At2G20610	138	+	CGT	43	7496	0
suvh2-suvh9_35S-EVD_BR1	Figure 1	At2G20610	141	+	CCT	56	7334	0
suvh2-suvh9_35S-EVD_BR1	Figure 1	At2G20610	142	+	CTG	37	7336	0
suvh2-suvh9_35S-EVD_BR1	Figure 1	At2G20610	146	+	CTT	37	7121	0
suvh2-suvh9_35S-EVD_BR1	Figure 1	At2G20610	149	+	CCC	38	7362	0
suvh2-suvh9_35S-EVD_BR1	Figure 1	At2G20610	150	+	CCT	48	7371	0
suvh2-suvh9_35S-EVD_BR1	Figure 1	At2G20610	151	+	CTC	45	7375	0
suvh2-suvh9_35S-EVD_BR1	Figure 1	At2G20610	153	+	CAC	58	7362	0
suvh2-suvh9_35S-EVD_BR1	Figure 1	At2G20610	155	+	CTA	35	7604	0
suvh2-suvh9_35S-EVD_BR1	Figure 1	At2G20610	158	+	CGA	41	7577	0
suvh2-suvh9_35S-EVD_BR1	Figure 1	At2G20610	161	+	CGC	46	7873	0
suvh2-suvh9_35S-EVD_BR1	Figure 1	At2G20610	163	+	CTC	69	7698	0
suvh2-suvh9_35S-EVD_BR1	Figure 1	At2G20610	165	+	CGT	63	7695	0
suvh2-suvh9_35S-EVD_BR1	Figure 1	At2G20610	169	+	CTG	40	7814	0
suvh2-suvh9_35S-EVD_BR1	Figure 1	At2G20610	172	+	CTT	56	7827	0
suvh2-suvh9_35S-EVD_BR1	Figure 1	At2G20610	176	+	CAG	34	7681	0
suvh2-suvh9_35S-EVD_BR1	Figure 1	At2G20610	183	+	CTC	53	6980	0
suvh2-suvh9_35S-EVD_BR1	Figure 1	At2G20610	185	+	CGA	62	6938	0
suvh2-suvh9_35S-EVD_BR1	Figure 1	At2G20610	192	+	CGC	66	6453	0
suvh2-suvh9_35S-EVD_BR1	Figure 1	At2G20610	194	+	CAA	41	6444	0
suvh2-suvh9_35S-EVD_BR1	Figure 1	At2G20610	204	+	CTT	33	6134	0
suvh2-suvh9_35S-EVD_BR1	Figure 1	At2G20610	207	+	CTT	48	6117	0
suvh2-suvh9_35S-EVD_BR1	Figure 1	At2G20610	210	+	CCC	26	6093	0
suvh2-suvh9_35S-EVD_BR1	Figure 1	At2G20610	211	+	CCG	24	6078	0
suvh2-suvh9_35S-EVD_BR1	Figure 1	At2G20610	212	+	CGA	46	6051	0
suvh2-suvh9_35S-EVD_BR1	Figure 1	At2G20610	234	+	CTT	44	5330	0
suvh2-suvh9_35S-EVD_BR1	Figure 1	At2G20610	245	+	CGA	27	4952	0
suvh2-suvh9_35S-EVD_BR1	Figure 1	At2G20610	250	+	CCA	80	3929	0
suvh2-suvh9_35S-EVD_BR1	Figure 1	At2G20610	251	+	CAT	39	3881	0
suvh2-suvh9_35S-EVD_BR1	Figure 1	At2G20610	256	+	CAG	26	3450	0
suvh2-suvh9_35S-EVD_BR1	Figure 1	35S-EVD_EVD-gag	126	+	CTT	1004	5469	1
suvh2-suvh9_35S-EVD_BR1	Figure 1	35S-EVD_EVD-gag	129	+	CTC	1205	5524	1
suvh2-suvh9_35S-EVD_BR1	Figure 1	35S-EVD_EVD-gag	131	+	CAA	1381	5519	1
suvh2-suvh9_35S-EVD_BR1	Figure 1	35S-EVD_EVD-gag	144	+	CTA	1479	6614	1
suvh2-suvh9_35S-EVD_BR1	Figure 1	35S-EVD_EVD-gag	147	+	CGG	2035	6646	1
suvh2-suvh9_35S-EVD_BR1	Figure 1	35S-EVD_EVD-gag	155	+	CTT	1462	7276	1
suvh2-suvh9_35S-EVD_BR1	Figure 1	35S-EVD_EVD-gag	158	+	CAA	1668	7266	1
suvh2-suvh9_35S-EVD_BR1	Figure 1	35S-EVD_EVD-gag	169	+	CTA	1488	7619	1
suvh2-suvh9_35S-EVD_BR1	Figure 1	35S-EVD_EVD-gag	172	+	CCT	1419	7655	1
suvh2-suvh9_35S-EVD_BR1	Figure 1	35S-EVD_EVD-gag	173	+	CTA	1517	7651	1
suvh2-suvh9_35S-EVD_BR1	Figure 1	35S-EVD_EVD-gag	177	+	CTT	1278	7641	1
suvh2-suvh9_35S-EVD_BR1	Figure 1	35S-EVD_EVD-gag	183	+	CAA	1892	7687	1
suvh2-suvh9_35S-EVD_BR1	Figure 1	35S-EVD_EVD-gag	189	+	CAA	1633	7705	1
suvh2-suvh9_35S-EVD_BR1	Figure 1	35S-EVD_EVD-gag	192	+	CAA	1265	7706	1
suvh2-suvh9_35S-EVD_BR1	Figure 1	35S-EVD_EVD-gag	198	+	CGG	1398	7776	1
suvh2-suvh9_35S-EVD_BR1	Figure 1	35S-EVD_EVD-gag	212	+	CGT	1138	7700	1
suvh2-suvh9_35S-EVD_BR1	Figure 1	35S-EVD_EVD-gag	218	+	CTT	1100	7340	1
suvh2-suvh9_35S-EVD_BR1	Figure 1	35S-EVD_EVD-gag	226	+	CCA	1106	6928	1
suvh2-suvh9_35S-EVD_BR1	Figure 1	35S-EVD_EVD-gag	227	+	CAT	1091	6922	1
suvh2-suvh9_35S-EVD_BR1	Figure 1	35S-EVD_EVD-gag	235	+	CTC	1142	6928	1
suvh2-suvh9_35S-EVD_BR1	Figure 1	35S-EVD_EVD-gag	237	+	CAT	962	6829	1
suvh2-suvh9_35S-EVD_BR1	Figure 1	35S-EVD_EVD-gag	240	+	CTA	1704	6856	1
suvh2-suvh9_35S-EVD_BR1	Figure 1	35S-EVD_EVD-gag	246	+	CTC	867	7048	1
suvh2-suvh9_35S-EVD_BR1	Figure 1	35S-EVD_EVD-gag	248	+	CCA	1036	7048	1
suvh2-suvh9_35S-EVD_BR1	Figure 1	35S-EVD_EVD-gag	249	+	CAA	1516	7043	1
suvh2-suvh9_35S-EVD_BR1	Figure 1	35S-EVD_EVD-gag	258	+	CCA	845	7176	1
suvh2-suvh9_35S-EVD_BR1	Figure 1	35S-EVD_EVD-gag	259	+	CAA	1292	7186	1
suvh2-suvh9_35S-EVD_BR1	Figure 1	35S-EVD_EVD-gag	276	+	CGG	772	7393	1
suvh2-suvh9_35S-EVD_BR1	Figure 1	35S-EVD_EVD-gag	282	+	CTA	1474	7230	1
suvh2-suvh9_35S-EVD_BR1	Figure 1	35S-EVD_EVD-gag	288	+	CTC	867	7440	1
suvh2-suvh9_35S-EVD_BR1	Figure 1	35S-EVD_EVD-gag	290	+	CCC	788	7394	1
suvh2-suvh9_35S-EVD_BR1	Figure 1	35S-EVD_EVD-gag	291	+	CCG	1064	7367	1
suvh2-suvh9_35S-EVD_BR1	Figure 1	35S-EVD_EVD-gag	292	+	CGA	1940	7331	1
suvh2-suvh9_35S-EVD_BR1	Figure 1	35S-EVD_EVD-gag	310	+	CCA	1058	7523	1
suvh2-suvh9_35S-EVD_BR1	Figure 1	35S-EVD_EVD-gag	311	+	CAA	1687	7548	1
suvh2-suvh9_35S-EVD_BR1	Figure 1	35S-EVD_EVD-gag	320	+	CAA	1683	7679	1
suvh2-suvh9_35S-EVD_BR1	Figure 1	35S-EVD_EVD-gag	324	+	CTG	2064	7502	1
suvh2-suvh9_35S-EVD_BR1	Figure 1	35S-EVD_EVD-gag	328	+	CCT	757	6648	1
suvh2-suvh9_35S-EVD_BR1	Figure 1	35S-EVD_EVD-gag	329	+	CTT	1093	6636	1
suvh2-suvh9_35S-EVD_BR1	Figure 1	35S-EVD_EVD-gag	333	+	CTC	955	6377	1
suvh2-suvh9_35S-EVD_BR1	Figure 1	35S-EVD_EVD-gag	335	+	CTT	1140	6517	1
suvh2-suvh9_35S-EVD_BR1	Figure 1	35S-EVD_EVD-gag	338	+	CTT	908	6507	1
suvh2-suvh9_35S-EVD_BR1	Figure 1	35S-EVD_EVD-gag	341	+	CAA	1193	6476	1
suvh2-suvh9_35S-EVD_BR1	Figure 1	35S-EVD_EVD-gag	346	+	CTC	574	6419	1
suvh2-suvh9_35S-EVD_BR1	Figure 1	35S-EVD_EVD-gag	348	+	CTC	818	6430	1
suvh2-suvh9_35S-EVD_BR1	Figure 1	35S-EVD_EVD-gag	350	+	CTT	887	6428	1
suvh2-suvh9_35S-EVD_BR1	Figure 1	35S-EVD_EVD-gag	357	+	CCT	499	6502	1
suvh2-suvh9_35S-EVD_BR1	Figure 1	35S-EVD_EVD-gag	358	+	CTC	637	6501	1
suvh2-suvh9_35S-EVD_BR1	Figure 1	35S-EVD_EVD-gag	360	+	CTA	1360	6503	1
suvh2-suvh9_35S-EVD_BR1	Figure 1	35S-EVD_EVD-gag	365	+	CTA	1390	6556	1
suvh2-suvh9_35S-EVD_BR1	Figure 1	35S-EVD_EVD-gag	376	+	CTC	933	7038	1
suvh2-suvh9_35S-EVD_BR1	Figure 1	35S-EVD_EVD-gag	378	+	CTT	1098	7148	1
suvh2-suvh9_35S-EVD_BR1	Figure 1	35S-EVD_EVD-gag	382	+	CTG	1972	6833	1
suvh2-suvh9_35S-EVD_BR1	Figure 1	35S-EVD_EVD-gag	390	+	CAG	785	6259	1
suvh2-suvh9_35S-EVD_BR1	Figure 1	35S-EVD_EVD-gag	393	+	CAA	985	6432	1
suvh2-suvh9_35S-EVD_BR1	Figure 1	35S-EVD_EVD-gag	411	+	CAC	689	5441	1
suvh2-suvh9_35S-EVD_BR1	Figure 1	35S-EVD_EVD-gag	413	+	CTT	656	5399	1
suvh2-suvh9_35S-EVD_BR1	Figure 1	35S-EVD_EVD-gag	421	+	CGT	445	4978	1
suvh2-suvh9_35S-EVD_BR1	Figure 1	35S-EVD_EVD-gag	433	+	CGA	636	4411	1
suvh2-suvh9_35S-EVD_BR1	Figure 1	35S-EVD_EVD-gag	438	+	CGA	802	3810	1
suvh2-suvh9_35S-EVD_BR1	Figure 1	35S-EVD_EVD-gag	447	+	CCC	234	3029	1
suvh2-suvh9_35S-EVD_BR1	Figure 1	35S-EVD_EVD-gag	448	+	CCG	345	2923	1
suvh2-suvh9_35S-EVD_BR1	Figure 1	35S-EVD_EVD-gag	449	+	CGC	662	2745	1
suvh2-suvh9_35S-EVD_BR1	Figure 1	35S-EVD_EVD-gag	451	+	CGT	461	2685	1
suvh2-suvh9_35S-EVD_BR2	Figure 1	At2G20610	30	+	CCG	65	7527	0
suvh2-suvh9_35S-EVD_BR2	Figure 1	At2G20610	31	+	CGC	92	7522	0
suvh2-suvh9_35S-EVD_BR2	Figure 1	At2G20610	33	+	CAC	92	7979	0
suvh2-suvh9_35S-EVD_BR2	Figure 1	At2G20610	35	+	CAA	67	7995	0
suvh2-suvh9_35S-EVD_BR2	Figure 1	At2G20610	43	+	CGC	68	8008	0
suvh2-suvh9_35S-EVD_BR2	Figure 1	At2G20610	45	+	CCT	631	7989	1
suvh2-suvh9_35S-EVD_BR2	Figure 1	At2G20610	46	+	CTG	264	8008	1
suvh2-suvh9_35S-EVD_BR2	Figure 1	At2G20610	60	+	CTG	39	8024	0
suvh2-suvh9_35S-EVD_BR2	Figure 1	At2G20610	64	+	CCG	53	8027	0
suvh2-suvh9_35S-EVD_BR2	Figure 1	At2G20610	65	+	CGC	53	8023	0
suvh2-suvh9_35S-EVD_BR2	Figure 1	At2G20610	67	+	CTG	50	8013	0
suvh2-suvh9_35S-EVD_BR2	Figure 1	At2G20610	74	+	CAA	47	8012	0
suvh2-suvh9_35S-EVD_BR2	Figure 1	At2G20610	77	+	CCA	57	8007	0
suvh2-suvh9_35S-EVD_BR2	Figure 1	At2G20610	78	+	CAA	39	7983	0
suvh2-suvh9_35S-EVD_BR2	Figure 1	At2G20610	92	+	CGT	72	7576	0
suvh2-suvh9_35S-EVD_BR2	Figure 1	At2G20610	98	+	CGA	105	7828	0
suvh2-suvh9_35S-EVD_BR2	Figure 1	At2G20610	103	+	CGT	80	7784	0
suvh2-suvh9_35S-EVD_BR2	Figure 1	At2G20610	109	+	CTC	71	7888	0
suvh2-suvh9_35S-EVD_BR2	Figure 1	At2G20610	111	+	CGA	62	7813	0
suvh2-suvh9_35S-EVD_BR2	Figure 1	At2G20610	114	+	CCA	53	7973	0
suvh2-suvh9_35S-EVD_BR2	Figure 1	At2G20610	115	+	CAA	41	7961	0
suvh2-suvh9_35S-EVD_BR2	Figure 1	At2G20610	119	+	CGC	63	7978	0
suvh2-suvh9_35S-EVD_BR2	Figure 1	At2G20610	121	+	CAA	40	7867	0
suvh2-suvh9_35S-EVD_BR2	Figure 1	At2G20610	125	+	CAT	23	7913	0
suvh2-suvh9_35S-EVD_BR2	Figure 1	At2G20610	128	+	CTT	33	7757	0
suvh2-suvh9_35S-EVD_BR2	Figure 1	At2G20610	132	+	CTC	30	7795	0
suvh2-suvh9_35S-EVD_BR2	Figure 1	At2G20610	134	+	CCC	15	7804	0
suvh2-suvh9_35S-EVD_BR2	Figure 1	At2G20610	135	+	CCA	13	7795	0
suvh2-suvh9_35S-EVD_BR2	Figure 1	At2G20610	136	+	CAC	30	7797	0
suvh2-suvh9_35S-EVD_BR2	Figure 1	At2G20610	138	+	CGT	39	7820	0
suvh2-suvh9_35S-EVD_BR2	Figure 1	At2G20610	141	+	CCT	35	7764	0
suvh2-suvh9_35S-EVD_BR2	Figure 1	At2G20610	142	+	CTG	26	7763	0
suvh2-suvh9_35S-EVD_BR2	Figure 1	At2G20610	146	+	CTT	28	7577	0
suvh2-suvh9_35S-EVD_BR2	Figure 1	At2G20610	149	+	CCC	30	7822	0
suvh2-suvh9_35S-EVD_BR2	Figure 1	At2G20610	150	+	CCT	38	7826	0
suvh2-suvh9_35S-EVD_BR2	Figure 1	At2G20610	151	+	CTC	34	7836	0
suvh2-suvh9_35S-EVD_BR2	Figure 1	At2G20610	153	+	CAC	32	7870	0
suvh2-suvh9_35S-EVD_BR2	Figure 1	At2G20610	155	+	CTA	34	7971	0
suvh2-suvh9_35S-EVD_BR2	Figure 1	At2G20610	158	+	CGA	37	7917	0
suvh2-suvh9_35S-EVD_BR2	Figure 1	At2G20610	161	+	CGC	33	7941	0
suvh2-suvh9_35S-EVD_BR2	Figure 1	At2G20610	163	+	CTC	43	7837	0
suvh2-suvh9_35S-EVD_BR2	Figure 1	At2G20610	165	+	CGT	27	7850	0
suvh2-suvh9_35S-EVD_BR2	Figure 1	At2G20610	169	+	CTG	28	7917	0
suvh2-suvh9_35S-EVD_BR2	Figure 1	At2G20610	172	+	CTT	44	7866	0
suvh2-suvh9_35S-EVD_BR2	Figure 1	At2G20610	176	+	CAG	18	7806	0
suvh2-suvh9_35S-EVD_BR2	Figure 1	At2G20610	183	+	CTC	18	7340	0
suvh2-suvh9_35S-EVD_BR2	Figure 1	At2G20610	185	+	CGA	9	7318	0
suvh2-suvh9_35S-EVD_BR2	Figure 1	At2G20610	192	+	CGC	15	6988	0
suvh2-suvh9_35S-EVD_BR2	Figure 1	At2G20610	194	+	CAA	13	6982	0
suvh2-suvh9_35S-EVD_BR2	Figure 1	At2G20610	204	+	CTT	12	6723	0
suvh2-suvh9_35S-EVD_BR2	Figure 1	At2G20610	207	+	CTT	9	6732	0
suvh2-suvh9_35S-EVD_BR2	Figure 1	At2G20610	210	+	CCC	7	6726	0
suvh2-suvh9_35S-EVD_BR2	Figure 1	At2G20610	211	+	CCG	14	6717	0
suvh2-suvh9_35S-EVD_BR2	Figure 1	At2G20610	212	+	CGA	15	6709	0
suvh2-suvh9_35S-EVD_BR2	Figure 1	At2G20610	234	+	CTT	9	5989	0
suvh2-suvh9_35S-EVD_BR2	Figure 1	At2G20610	245	+	CGA	4	5648	0
suvh2-suvh9_35S-EVD_BR2	Figure 1	At2G20610	250	+	CCA	4	4874	0
suvh2-suvh9_35S-EVD_BR2	Figure 1	At2G20610	251	+	CAT	7	4859	0
suvh2-suvh9_35S-EVD_BR2	Figure 1	At2G20610	256	+	CAG	3	4534	0
suvh2-suvh9_35S-EVD_BR2	Figure 1	35S-EVD_EVD-gag	126	+	CTT	601	4309	1
suvh2-suvh9_35S-EVD_BR2	Figure 1	35S-EVD_EVD-gag	129	+	CTC	711	4361	1
suvh2-suvh9_35S-EVD_BR2	Figure 1	35S-EVD_EVD-gag	131	+	CAA	749	4361	1
suvh2-suvh9_35S-EVD_BR2	Figure 1	35S-EVD_EVD-gag	144	+	CTA	840	4969	1
suvh2-suvh9_35S-EVD_BR2	Figure 1	35S-EVD_EVD-gag	147	+	CGG	1384	5010	1
suvh2-suvh9_35S-EVD_BR2	Figure 1	35S-EVD_EVD-gag	155	+	CTT	718	5398	1
suvh2-suvh9_35S-EVD_BR2	Figure 1	35S-EVD_EVD-gag	158	+	CAA	854	5377	1
suvh2-suvh9_35S-EVD_BR2	Figure 1	35S-EVD_EVD-gag	169	+	CTA	671	5556	1
suvh2-suvh9_35S-EVD_BR2	Figure 1	35S-EVD_EVD-gag	172	+	CCT	642	5594	1
suvh2-suvh9_35S-EVD_BR2	Figure 1	35S-EVD_EVD-gag	173	+	CTA	710	5593	1
suvh2-suvh9_35S-EVD_BR2	Figure 1	35S-EVD_EVD-gag	177	+	CTT	572	5589	1
suvh2-suvh9_35S-EVD_BR2	Figure 1	35S-EVD_EVD-gag	183	+	CAA	867	5637	1
suvh2-suvh9_35S-EVD_BR2	Figure 1	35S-EVD_EVD-gag	189	+	CAA	752	5762	1
suvh2-suvh9_35S-EVD_BR2	Figure 1	35S-EVD_EVD-gag	192	+	CAA	548	5802	1
suvh2-suvh9_35S-EVD_BR2	Figure 1	35S-EVD_EVD-gag	198	+	CGG	682	5861	1
suvh2-suvh9_35S-EVD_BR2	Figure 1	35S-EVD_EVD-gag	212	+	CGT	810	6243	1
suvh2-suvh9_35S-EVD_BR2	Figure 1	35S-EVD_EVD-gag	218	+	CTT	566	6075	1
suvh2-suvh9_35S-EVD_BR2	Figure 1	35S-EVD_EVD-gag	226	+	CCA	525	5852	1
suvh2-suvh9_35S-EVD_BR2	Figure 1	35S-EVD_EVD-gag	227	+	CAT	565	5851	1
suvh2-suvh9_35S-EVD_BR2	Figure 1	35S-EVD_EVD-gag	235	+	CTC	610	5938	1
suvh2-suvh9_35S-EVD_BR2	Figure 1	35S-EVD_EVD-gag	237	+	CAT	553	5881	1
suvh2-suvh9_35S-EVD_BR2	Figure 1	35S-EVD_EVD-gag	240	+	CTA	917	5900	1
suvh2-suvh9_35S-EVD_BR2	Figure 1	35S-EVD_EVD-gag	246	+	CTC	369	5933	1
suvh2-suvh9_35S-EVD_BR2	Figure 1	35S-EVD_EVD-gag	248	+	CCA	485	5917	1
suvh2-suvh9_35S-EVD_BR2	Figure 1	35S-EVD_EVD-gag	249	+	CAA	692	5914	1
suvh2-suvh9_35S-EVD_BR2	Figure 1	35S-EVD_EVD-gag	258	+	CCA	355	5966	1
suvh2-suvh9_35S-EVD_BR2	Figure 1	35S-EVD_EVD-gag	259	+	CAA	617	5991	1
suvh2-suvh9_35S-EVD_BR2	Figure 1	35S-EVD_EVD-gag	276	+	CGG	582	6118	1
suvh2-suvh9_35S-EVD_BR2	Figure 1	35S-EVD_EVD-gag	282	+	CTA	652	6009	1
suvh2-suvh9_35S-EVD_BR2	Figure 1	35S-EVD_EVD-gag	288	+	CTC	375	5999	1
suvh2-suvh9_35S-EVD_BR2	Figure 1	35S-EVD_EVD-gag	290	+	CCC	359	5970	1
suvh2-suvh9_35S-EVD_BR2	Figure 1	35S-EVD_EVD-gag	291	+	CCG	551	5967	1
suvh2-suvh9_35S-EVD_BR2	Figure 1	35S-EVD_EVD-gag	292	+	CGA	971	5932	1
suvh2-suvh9_35S-EVD_BR2	Figure 1	35S-EVD_EVD-gag	310	+	CCA	455	5770	1
suvh2-suvh9_35S-EVD_BR2	Figure 1	35S-EVD_EVD-gag	311	+	CAA	625	5798	1
suvh2-suvh9_35S-EVD_BR2	Figure 1	35S-EVD_EVD-gag	320	+	CAA	651	5772	1
suvh2-suvh9_35S-EVD_BR2	Figure 1	35S-EVD_EVD-gag	324	+	CTG	681	5608	1
suvh2-suvh9_35S-EVD_BR2	Figure 1	35S-EVD_EVD-gag	328	+	CCT	338	5260	1
suvh2-suvh9_35S-EVD_BR2	Figure 1	35S-EVD_EVD-gag	329	+	CTT	424	5252	1
suvh2-suvh9_35S-EVD_BR2	Figure 1	35S-EVD_EVD-gag	333	+	CTC	409	5001	1
suvh2-suvh9_35S-EVD_BR2	Figure 1	35S-EVD_EVD-gag	335	+	CTT	461	5168	1
suvh2-suvh9_35S-EVD_BR2	Figure 1	35S-EVD_EVD-gag	338	+	CTT	380	5126	1
suvh2-suvh9_35S-EVD_BR2	Figure 1	35S-EVD_EVD-gag	341	+	CAA	491	5101	1
suvh2-suvh9_35S-EVD_BR2	Figure 1	35S-EVD_EVD-gag	346	+	CTC	219	5008	1
suvh2-suvh9_35S-EVD_BR2	Figure 1	35S-EVD_EVD-gag	348	+	CTC	350	5019	1
suvh2-suvh9_35S-EVD_BR2	Figure 1	35S-EVD_EVD-gag	350	+	CTT	370	4998	1
suvh2-suvh9_35S-EVD_BR2	Figure 1	35S-EVD_EVD-gag	357	+	CCT	194	4982	1
suvh2-suvh9_35S-EVD_BR2	Figure 1	35S-EVD_EVD-gag	358	+	CTC	257	4981	1
suvh2-suvh9_35S-EVD_BR2	Figure 1	35S-EVD_EVD-gag	360	+	CTA	496	4953	1
suvh2-suvh9_35S-EVD_BR2	Figure 1	35S-EVD_EVD-gag	365	+	CTA	523	4965	1
suvh2-suvh9_35S-EVD_BR2	Figure 1	35S-EVD_EVD-gag	376	+	CTC	294	5031	1
suvh2-suvh9_35S-EVD_BR2	Figure 1	35S-EVD_EVD-gag	378	+	CTT	391	5002	1
suvh2-suvh9_35S-EVD_BR2	Figure 1	35S-EVD_EVD-gag	382	+	CTG	698	4871	1
suvh2-suvh9_35S-EVD_BR2	Figure 1	35S-EVD_EVD-gag	390	+	CAG	284	4566	1
suvh2-suvh9_35S-EVD_BR2	Figure 1	35S-EVD_EVD-gag	393	+	CAA	330	4583	1
suvh2-suvh9_35S-EVD_BR2	Figure 1	35S-EVD_EVD-gag	411	+	CAC	245	3738	1
suvh2-suvh9_35S-EVD_BR2	Figure 1	35S-EVD_EVD-gag	413	+	CTT	248	3685	1
suvh2-suvh9_35S-EVD_BR2	Figure 1	35S-EVD_EVD-gag	421	+	CGT	201	3363	1
suvh2-suvh9_35S-EVD_BR2	Figure 1	35S-EVD_EVD-gag	433	+	CGA	349	2971	1
suvh2-suvh9_35S-EVD_BR2	Figure 1	35S-EVD_EVD-gag	438	+	CGA	451	2755	1
suvh2-suvh9_35S-EVD_BR2	Figure 1	35S-EVD_EVD-gag	447	+	CCC	93	2408	1
suvh2-suvh9_35S-EVD_BR2	Figure 1	35S-EVD_EVD-gag	448	+	CCG	143	2346	1
suvh2-suvh9_35S-EVD_BR2	Figure 1	35S-EVD_EVD-gag	449	+	CGC	363	2238	1
suvh2-suvh9_35S-EVD_BR2	Figure 1	35S-EVD_EVD-gag	451	+	CGT	261	2198	1
suvh2-suvh9_35S-EVD_BR3	Figure 1	At2G20610	30	+	CCG	93	7999	0
suvh2-suvh9_35S-EVD_BR3	Figure 1	At2G20610	31	+	CGC	88	7980	0
suvh2-suvh9_35S-EVD_BR3	Figure 1	At2G20610	33	+	CAC	70	7977	0
suvh2-suvh9_35S-EVD_BR3	Figure 1	At2G20610	35	+	CAA	53	8003	0
suvh2-suvh9_35S-EVD_BR3	Figure 1	At2G20610	43	+	CGC	33	8007	0
suvh2-suvh9_35S-EVD_BR3	Figure 1	At2G20610	45	+	CCT	609	7994	1
suvh2-suvh9_35S-EVD_BR3	Figure 1	At2G20610	46	+	CTG	221	8014	1
suvh2-suvh9_35S-EVD_BR3	Figure 1	At2G20610	60	+	CTG	35	8025	0
suvh2-suvh9_35S-EVD_BR3	Figure 1	At2G20610	64	+	CCG	51	8028	0
suvh2-suvh9_35S-EVD_BR3	Figure 1	At2G20610	65	+	CGC	62	8023	0
suvh2-suvh9_35S-EVD_BR3	Figure 1	At2G20610	67	+	CTG	77	8019	0
suvh2-suvh9_35S-EVD_BR3	Figure 1	At2G20610	74	+	CAA	43	8010	0
suvh2-suvh9_35S-EVD_BR3	Figure 1	At2G20610	77	+	CCA	45	8006	0
suvh2-suvh9_35S-EVD_BR3	Figure 1	At2G20610	78	+	CAA	45	7978	0
suvh2-suvh9_35S-EVD_BR3	Figure 1	At2G20610	92	+	CGT	40	7542	0
suvh2-suvh9_35S-EVD_BR3	Figure 1	At2G20610	98	+	CGA	91	7847	0
suvh2-suvh9_35S-EVD_BR3	Figure 1	At2G20610	103	+	CGT	69	7800	0
suvh2-suvh9_35S-EVD_BR3	Figure 1	At2G20610	109	+	CTC	74	7930	0
suvh2-suvh9_35S-EVD_BR3	Figure 1	At2G20610	111	+	CGA	46	7843	0
suvh2-suvh9_35S-EVD_BR3	Figure 1	At2G20610	114	+	CCA	37	7976	0
suvh2-suvh9_35S-EVD_BR3	Figure 1	At2G20610	115	+	CAA	49	7963	0
suvh2-suvh9_35S-EVD_BR3	Figure 1	At2G20610	119	+	CGC	54	7985	0
suvh2-suvh9_35S-EVD_BR3	Figure 1	At2G20610	121	+	CAA	25	7841	0
suvh2-suvh9_35S-EVD_BR3	Figure 1	At2G20610	125	+	CAT	20	7900	0
suvh2-suvh9_35S-EVD_BR3	Figure 1	At2G20610	128	+	CTT	19	7751	0
suvh2-suvh9_35S-EVD_BR3	Figure 1	At2G20610	132	+	CTC	35	7790	0
suvh2-suvh9_35S-EVD_BR3	Figure 1	At2G20610	134	+	CCC	24	7802	0
suvh2-suvh9_35S-EVD_BR3	Figure 1	At2G20610	135	+	CCA	24	7794	0
suvh2-suvh9_35S-EVD_BR3	Figure 1	At2G20610	136	+	CAC	40	7781	0
suvh2-suvh9_35S-EVD_BR3	Figure 1	At2G20610	138	+	CGT	35	7814	0
suvh2-suvh9_35S-EVD_BR3	Figure 1	At2G20610	141	+	CCT	10	7759	0
suvh2-suvh9_35S-EVD_BR3	Figure 1	At2G20610	142	+	CTG	19	7758	0
suvh2-suvh9_35S-EVD_BR3	Figure 1	At2G20610	146	+	CTT	26	7622	0
suvh2-suvh9_35S-EVD_BR3	Figure 1	At2G20610	149	+	CCC	18	7855	0
suvh2-suvh9_35S-EVD_BR3	Figure 1	At2G20610	150	+	CCT	29	7869	0
suvh2-suvh9_35S-EVD_BR3	Figure 1	At2G20610	151	+	CTC	27	7872	0
suvh2-suvh9_35S-EVD_BR3	Figure 1	At2G20610	153	+	CAC	42	7902	0
suvh2-suvh9_35S-EVD_BR3	Figure 1	At2G20610	155	+	CTA	34	7967	0
suvh2-suvh9_35S-EVD_BR3	Figure 1	At2G20610	158	+	CGA	27	7943	0
suvh2-suvh9_35S-EVD_BR3	Figure 1	At2G20610	161	+	CGC	28	7945	0
suvh2-suvh9_35S-EVD_BR3	Figure 1	At2G20610	163	+	CTC	44	7853	0
suvh2-suvh9_35S-EVD_BR3	Figure 1	At2G20610	165	+	CGT	27	7849	0
suvh2-suvh9_35S-EVD_BR3	Figure 1	At2G20610	169	+	CTG	46	7914	0
suvh2-suvh9_35S-EVD_BR3	Figure 1	At2G20610	172	+	CTT	25	7904	0
suvh2-suvh9_35S-EVD_BR3	Figure 1	At2G20610	176	+	CAG	17	7835	0
suvh2-suvh9_35S-EVD_BR3	Figure 1	At2G20610	183	+	CTC	13	7383	0
suvh2-suvh9_35S-EVD_BR3	Figure 1	At2G20610	185	+	CGA	15	7349	0
suvh2-suvh9_35S-EVD_BR3	Figure 1	At2G20610	192	+	CGC	15	7052	0
suvh2-suvh9_35S-EVD_BR3	Figure 1	At2G20610	194	+	CAA	8	7047	0
suvh2-suvh9_35S-EVD_BR3	Figure 1	At2G20610	204	+	CTT	8	6796	0
suvh2-suvh9_35S-EVD_BR3	Figure 1	At2G20610	207	+	CTT	7	6804	0
suvh2-suvh9_35S-EVD_BR3	Figure 1	At2G20610	210	+	CCC	14	6790	0
suvh2-suvh9_35S-EVD_BR3	Figure 1	At2G20610	211	+	CCG	11	6785	0
suvh2-suvh9_35S-EVD_BR3	Figure 1	At2G20610	212	+	CGA	9	6763	0
suvh2-suvh9_35S-EVD_BR3	Figure 1	At2G20610	234	+	CTT	9	6018	0
suvh2-suvh9_35S-EVD_BR3	Figure 1	At2G20610	245	+	CGA	15	5716	0
suvh2-suvh9_35S-EVD_BR3	Figure 1	At2G20610	250	+	CCA	7	4840	0
suvh2-suvh9_35S-EVD_BR3	Figure 1	At2G20610	251	+	CAT	11	4833	0
suvh2-suvh9_35S-EVD_BR3	Figure 1	At2G20610	256	+	CAG	4	4508	0
suvh2-suvh9_35S-EVD_BR3	Figure 1	35S-EVD_EVD-gag	126	+	CTT	775	3799	1
suvh2-suvh9_35S-EVD_BR3	Figure 1	35S-EVD_EVD-gag	129	+	CTC	898	3849	1
suvh2-suvh9_35S-EVD_BR3	Figure 1	35S-EVD_EVD-gag	131	+	CAA	996	3847	1
suvh2-suvh9_35S-EVD_BR3	Figure 1	35S-EVD_EVD-gag	144	+	CTA	1094	4340	1
suvh2-suvh9_35S-EVD_BR3	Figure 1	35S-EVD_EVD-gag	147	+	CGG	1092	4363	1
suvh2-suvh9_35S-EVD_BR3	Figure 1	35S-EVD_EVD-gag	155	+	CTT	887	4616	1
suvh2-suvh9_35S-EVD_BR3	Figure 1	35S-EVD_EVD-gag	158	+	CAA	958	4601	1
suvh2-suvh9_35S-EVD_BR3	Figure 1	35S-EVD_EVD-gag	169	+	CTA	835	4757	1
suvh2-suvh9_35S-EVD_BR3	Figure 1	35S-EVD_EVD-gag	172	+	CCT	832	4782	1
suvh2-suvh9_35S-EVD_BR3	Figure 1	35S-EVD_EVD-gag	173	+	CTA	894	4781	1
suvh2-suvh9_35S-EVD_BR3	Figure 1	35S-EVD_EVD-gag	177	+	CTT	737	4778	1
suvh2-suvh9_35S-EVD_BR3	Figure 1	35S-EVD_EVD-gag	183	+	CAA	1078	4804	1
suvh2-suvh9_35S-EVD_BR3	Figure 1	35S-EVD_EVD-gag	189	+	CAA	825	4894	1
suvh2-suvh9_35S-EVD_BR3	Figure 1	35S-EVD_EVD-gag	192	+	CAA	729	4894	1
suvh2-suvh9_35S-EVD_BR3	Figure 1	35S-EVD_EVD-gag	198	+	CGG	842	4901	1
suvh2-suvh9_35S-EVD_BR3	Figure 1	35S-EVD_EVD-gag	212	+	CGT	580	5214	1
suvh2-suvh9_35S-EVD_BR3	Figure 1	35S-EVD_EVD-gag	218	+	CTT	663	5088	1
suvh2-suvh9_35S-EVD_BR3	Figure 1	35S-EVD_EVD-gag	226	+	CCA	605	4913	1
suvh2-suvh9_35S-EVD_BR3	Figure 1	35S-EVD_EVD-gag	227	+	CAT	628	4921	1
suvh2-suvh9_35S-EVD_BR3	Figure 1	35S-EVD_EVD-gag	235	+	CTC	636	4954	1
suvh2-suvh9_35S-EVD_BR3	Figure 1	35S-EVD_EVD-gag	237	+	CAT	574	4899	1
suvh2-suvh9_35S-EVD_BR3	Figure 1	35S-EVD_EVD-gag	240	+	CTA	1001	4897	1
suvh2-suvh9_35S-EVD_BR3	Figure 1	35S-EVD_EVD-gag	246	+	CTC	490	4942	1
suvh2-suvh9_35S-EVD_BR3	Figure 1	35S-EVD_EVD-gag	248	+	CCA	600	4884	1
suvh2-suvh9_35S-EVD_BR3	Figure 1	35S-EVD_EVD-gag	249	+	CAA	821	4870	1
suvh2-suvh9_35S-EVD_BR3	Figure 1	35S-EVD_EVD-gag	258	+	CCA	481	4898	1
suvh2-suvh9_35S-EVD_BR3	Figure 1	35S-EVD_EVD-gag	259	+	CAA	744	4903	1
suvh2-suvh9_35S-EVD_BR3	Figure 1	35S-EVD_EVD-gag	276	+	CGG	480	4997	1
suvh2-suvh9_35S-EVD_BR3	Figure 1	35S-EVD_EVD-gag	282	+	CTA	739	4916	1
suvh2-suvh9_35S-EVD_BR3	Figure 1	35S-EVD_EVD-gag	288	+	CTC	386	4866	1
suvh2-suvh9_35S-EVD_BR3	Figure 1	35S-EVD_EVD-gag	290	+	CCC	340	4828	1
suvh2-suvh9_35S-EVD_BR3	Figure 1	35S-EVD_EVD-gag	291	+	CCG	544	4814	1
suvh2-suvh9_35S-EVD_BR3	Figure 1	35S-EVD_EVD-gag	292	+	CGA	861	4797	1
suvh2-suvh9_35S-EVD_BR3	Figure 1	35S-EVD_EVD-gag	310	+	CCA	499	4681	1
suvh2-suvh9_35S-EVD_BR3	Figure 1	35S-EVD_EVD-gag	311	+	CAA	728	4691	1
suvh2-suvh9_35S-EVD_BR3	Figure 1	35S-EVD_EVD-gag	320	+	CAA	721	4706	1
suvh2-suvh9_35S-EVD_BR3	Figure 1	35S-EVD_EVD-gag	324	+	CTG	763	4547	1
suvh2-suvh9_35S-EVD_BR3	Figure 1	35S-EVD_EVD-gag	328	+	CCT	440	4214	1
suvh2-suvh9_35S-EVD_BR3	Figure 1	35S-EVD_EVD-gag	329	+	CTT	543	4209	1
suvh2-suvh9_35S-EVD_BR3	Figure 1	35S-EVD_EVD-gag	333	+	CTC	493	4014	1
suvh2-suvh9_35S-EVD_BR3	Figure 1	35S-EVD_EVD-gag	335	+	CTT	569	4139	1
suvh2-suvh9_35S-EVD_BR3	Figure 1	35S-EVD_EVD-gag	338	+	CTT	491	4095	1
suvh2-suvh9_35S-EVD_BR3	Figure 1	35S-EVD_EVD-gag	341	+	CAA	583	4077	1
suvh2-suvh9_35S-EVD_BR3	Figure 1	35S-EVD_EVD-gag	346	+	CTC	324	4004	1
suvh2-suvh9_35S-EVD_BR3	Figure 1	35S-EVD_EVD-gag	348	+	CTC	434	3995	1
suvh2-suvh9_35S-EVD_BR3	Figure 1	35S-EVD_EVD-gag	350	+	CTT	434	3984	1
suvh2-suvh9_35S-EVD_BR3	Figure 1	35S-EVD_EVD-gag	357	+	CCT	227	3960	1
suvh2-suvh9_35S-EVD_BR3	Figure 1	35S-EVD_EVD-gag	358	+	CTC	300	3954	1
suvh2-suvh9_35S-EVD_BR3	Figure 1	35S-EVD_EVD-gag	360	+	CTA	569	3942	1
suvh2-suvh9_35S-EVD_BR3	Figure 1	35S-EVD_EVD-gag	365	+	CTA	597	3956	1
suvh2-suvh9_35S-EVD_BR3	Figure 1	35S-EVD_EVD-gag	376	+	CTC	359	4010	1
suvh2-suvh9_35S-EVD_BR3	Figure 1	35S-EVD_EVD-gag	378	+	CTT	415	3969	1
suvh2-suvh9_35S-EVD_BR3	Figure 1	35S-EVD_EVD-gag	382	+	CTG	746	3864	1
suvh2-suvh9_35S-EVD_BR3	Figure 1	35S-EVD_EVD-gag	390	+	CAG	361	3590	1
suvh2-suvh9_35S-EVD_BR3	Figure 1	35S-EVD_EVD-gag	393	+	CAA	427	3592	1
suvh2-suvh9_35S-EVD_BR3	Figure 1	35S-EVD_EVD-gag	411	+	CAC	307	2952	1
suvh2-suvh9_35S-EVD_BR3	Figure 1	35S-EVD_EVD-gag	413	+	CTT	283	2884	1
suvh2-suvh9_35S-EVD_BR3	Figure 1	35S-EVD_EVD-gag	421	+	CGT	180	2616	1
suvh2-suvh9_35S-EVD_BR3	Figure 1	35S-EVD_EVD-gag	433	+	CGA	211	2320	1
suvh2-suvh9_35S-EVD_BR3	Figure 1	35S-EVD_EVD-gag	438	+	CGA	284	2152	1
suvh2-suvh9_35S-EVD_BR3	Figure 1	35S-EVD_EVD-gag	447	+	CCC	141	1876	1
suvh2-suvh9_35S-EVD_BR3	Figure 1	35S-EVD_EVD-gag	448	+	CCG	162	1837	1
suvh2-suvh9_35S-EVD_BR3	Figure 1	35S-EVD_EVD-gag	449	+	CGC	292	1744	1
suvh2-suvh9_35S-EVD_BR3	Figure 1	35S-EVD_EVD-gag	451	+	CGT	190	1707	1
Col_35S-EVD	Figure 2	At2G20610	30	+	CCG	2	515	0
Col_35S-EVD	Figure 2	At2G20610	31	+	CGC	7	518	0
Col_35S-EVD	Figure 2	At2G20610	33	+	CAC	2	623	0
Col_35S-EVD	Figure 2	At2G20610	35	+	CAA	5	625	0
Col_35S-EVD	Figure 2	At2G20610	43	+	CGC	7	855	0
Col_35S-EVD	Figure 2	At2G20610	45	+	CCT	5	878	0
Col_35S-EVD	Figure 2	At2G20610	46	+	CTG	10	882	0
Col_35S-EVD	Figure 2	At2G20610	60	+	CTG	3	942	0
Col_35S-EVD	Figure 2	At2G20610	64	+	CCG	4	958	0
Col_35S-EVD	Figure 2	At2G20610	65	+	CGC	6	964	0
Col_35S-EVD	Figure 2	At2G20610	67	+	CTG	11	992	0
Col_35S-EVD	Figure 2	At2G20610	74	+	CAA	6	1118	0
Col_35S-EVD	Figure 2	At2G20610	77	+	CCA	7	1189	0
Col_35S-EVD	Figure 2	At2G20610	78	+	CAA	12	1183	0
Col_35S-EVD	Figure 2	At2G20610	92	+	CGT	8	1316	0
Col_35S-EVD	Figure 2	At2G20610	98	+	CGA	9	1324	0
Col_35S-EVD	Figure 2	At2G20610	103	+	CGT	10	1324	0
Col_35S-EVD	Figure 2	At2G20610	109	+	CTC	10	1335	0
Col_35S-EVD	Figure 2	At2G20610	111	+	CGA	14	1316	0
Col_35S-EVD	Figure 2	At2G20610	114	+	CCA	5	1392	0
Col_35S-EVD	Figure 2	At2G20610	115	+	CAA	19	1390	0
Col_35S-EVD	Figure 2	At2G20610	119	+	CGC	5	1428	0
Col_35S-EVD	Figure 2	At2G20610	121	+	CAA	25	1367	0
Col_35S-EVD	Figure 2	At2G20610	125	+	CAT	2	1372	0
Col_35S-EVD	Figure 2	At2G20610	128	+	CTT	6	1319	0
Col_35S-EVD	Figure 2	At2G20610	132	+	CTC	10	1338	0
Col_35S-EVD	Figure 2	At2G20610	134	+	CCC	16	1328	0
Col_35S-EVD	Figure 2	At2G20610	135	+	CCA	4	1314	0
Col_35S-EVD	Figure 2	At2G20610	136	+	CAC	13	1317	0
Col_35S-EVD	Figure 2	At2G20610	138	+	CGT	6	1325	0
Col_35S-EVD	Figure 2	At2G20610	141	+	CCT	7	1293	0
Col_35S-EVD	Figure 2	At2G20610	142	+	CTG	12	1292	0
Col_35S-EVD	Figure 2	At2G20610	146	+	CTT	10	1258	0
Col_35S-EVD	Figure 2	At2G20610	149	+	CCC	12	1292	0
Col_35S-EVD	Figure 2	At2G20610	150	+	CCT	5	1296	0
Col_35S-EVD	Figure 2	At2G20610	151	+	CTC	6	1295	0
Col_35S-EVD	Figure 2	At2G20610	153	+	CAC	6	1293	0
Col_35S-EVD	Figure 2	At2G20610	155	+	CTA	3	1319	0
Col_35S-EVD	Figure 2	At2G20610	158	+	CGA	6	1316	0
Col_35S-EVD	Figure 2	At2G20610	161	+	CGC	5	1358	0
Col_35S-EVD	Figure 2	At2G20610	163	+	CTC	6	1303	0
Col_35S-EVD	Figure 2	At2G20610	165	+	CGT	9	1309	0
Col_35S-EVD	Figure 2	At2G20610	169	+	CTG	4	1343	0
Col_35S-EVD	Figure 2	At2G20610	172	+	CTT	9	1336	0
Col_35S-EVD	Figure 2	At2G20610	176	+	CAG	15	1324	0
Col_35S-EVD	Figure 2	At2G20610	183	+	CTC	6	1188	0
Col_35S-EVD	Figure 2	At2G20610	185	+	CGA	12	1179	0
Col_35S-EVD	Figure 2	At2G20610	192	+	CGC	10	1083	0
Col_35S-EVD	Figure 2	At2G20610	194	+	CAA	5	1083	0
Col_35S-EVD	Figure 2	At2G20610	204	+	CTT	4	1021	0
Col_35S-EVD	Figure 2	At2G20610	207	+	CTT	7	1008	0
Col_35S-EVD	Figure 2	At2G20610	210	+	CCC	3	1004	0
Col_35S-EVD	Figure 2	At2G20610	211	+	CCG	3	1004	0
Col_35S-EVD	Figure 2	At2G20610	212	+	CGA	2	1000	0
Col_35S-EVD	Figure 2	At2G20610	234	+	CTT	7	863	0
Col_35S-EVD	Figure 2	At2G20610	245	+	CGA	5	773	0
Col_35S-EVD	Figure 2	At2G20610	250	+	CCA	6	616	0
Col_35S-EVD	Figure 2	At2G20610	251	+	CAT	3	612	0
Col_35S-EVD	Figure 2	At2G20610	256	+	CAG	1	557	0
Col_35S-EVD	Figure 2	35S-EVD_EVD-gag	126	+	CTT	999	2963	1
Col_35S-EVD	Figure 2	35S-EVD_EVD-gag	129	+	CTC	1141	2965	1
Col_35S-EVD	Figure 2	35S-EVD_EVD-gag	131	+	CAA	1277	2966	1
Col_35S-EVD	Figure 2	35S-EVD_EVD-gag	144	+	CTA	1182	2965	1
Col_35S-EVD	Figure 2	35S-EVD_EVD-gag	147	+	CGG	1831	2961	1
Col_35S-EVD	Figure 2	35S-EVD_EVD-gag	155	+	CTT	1032	2965	1
Col_35S-EVD	Figure 2	35S-EVD_EVD-gag	158	+	CAA	1273	2936	1
Col_35S-EVD	Figure 2	35S-EVD_EVD-gag	169	+	CTA	1001	2765	1
Col_35S-EVD	Figure 2	35S-EVD_EVD-gag	172	+	CCT	866	2744	1
Col_35S-EVD	Figure 2	35S-EVD_EVD-gag	173	+	CTA	955	2738	1
Col_35S-EVD	Figure 2	35S-EVD_EVD-gag	177	+	CTT	802	2704	1
Col_35S-EVD	Figure 2	35S-EVD_EVD-gag	183	+	CAA	1010	2461	1
Col_35S-EVD	Figure 2	35S-EVD_EVD-gag	189	+	CAA	813	2369	1
Col_35S-EVD	Figure 2	35S-EVD_EVD-gag	192	+	CAA	643	2309	1
Col_35S-EVD	Figure 2	35S-EVD_EVD-gag	198	+	CGG	1167	2209	1
Col_35S-EVD	Figure 2	35S-EVD_EVD-gag	212	+	CGT	862	1861	1
Col_35S-EVD	Figure 2	35S-EVD_EVD-gag	218	+	CTT	422	1545	1
Col_35S-EVD	Figure 2	35S-EVD_EVD-gag	226	+	CCA	404	1274	1
Col_35S-EVD	Figure 2	35S-EVD_EVD-gag	227	+	CAT	391	1255	1
Col_35S-EVD	Figure 2	35S-EVD_EVD-gag	235	+	CTC	388	1162	1
Col_35S-EVD	Figure 2	35S-EVD_EVD-gag	237	+	CAT	293	1075	1
Col_35S-EVD	Figure 2	35S-EVD_EVD-gag	240	+	CTA	481	1068	1
Col_35S-EVD	Figure 2	35S-EVD_EVD-gag	246	+	CTC	218	1005	1
Col_35S-EVD	Figure 2	35S-EVD_EVD-gag	248	+	CCA	270	993	1
Col_35S-EVD	Figure 2	35S-EVD_EVD-gag	249	+	CAA	384	993	1
Col_35S-EVD	Figure 2	35S-EVD_EVD-gag	258	+	CCA	192	885	1
Col_35S-EVD	Figure 2	35S-EVD_EVD-gag	259	+	CAA	331	885	1
Col_35S-EVD	Figure 2	35S-EVD_EVD-gag	276	+	CGG	280	775	1
Col_35S-EVD	Figure 2	35S-EVD_EVD-gag	282	+	CTA	252	683	1
Col_35S-EVD	Figure 2	35S-EVD_EVD-gag	288	+	CTC	140	653	1
Col_35S-EVD	Figure 2	35S-EVD_EVD-gag	290	+	CCC	120	637	1
Col_35S-EVD	Figure 2	35S-EVD_EVD-gag	291	+	CCG	241	631	1
Col_35S-EVD	Figure 2	35S-EVD_EVD-gag	292	+	CGA	313	614	1
Col_35S-EVD	Figure 2	35S-EVD_EVD-gag	310	+	CCA	141	465	1
Col_35S-EVD	Figure 2	35S-EVD_EVD-gag	311	+	CAA	200	464	1
Col_35S-EVD	Figure 2	35S-EVD_EVD-gag	320	+	CAA	141	336	1
Col_35S-EVD	Figure 2	35S-EVD_EVD-gag	324	+	CTG	139	239	1
Col_35S-EVD	Figure 2	35S-EVD_EVD-gag	328	+	CCT	50	165	1
Col_35S-EVD	Figure 2	35S-EVD_EVD-gag	329	+	CTT	66	165	1
Col_35S-EVD	Figure 2	35S-EVD_EVD-gag	333	+	CTC	60	153	1
Col_35S-EVD	Figure 2	35S-EVD_EVD-gag	335	+	CTT	67	149	1
Col_35S-EVD	Figure 2	35S-EVD_EVD-gag	338	+	CTT	52	145	1
Col_35S-EVD	Figure 2	35S-EVD_EVD-gag	341	+	CAA	68	144	1
Col_35S-EVD	Figure 2	35S-EVD_EVD-gag	346	+	CTC	29	143	1
Col_35S-EVD	Figure 2	35S-EVD_EVD-gag	348	+	CTC	47	137	1
Col_35S-EVD	Figure 2	35S-EVD_EVD-gag	350	+	CTT	49	132	1
Col_35S-EVD	Figure 2	35S-EVD_EVD-gag	357	+	CCT	23	124	1
Col_35S-EVD	Figure 2	35S-EVD_EVD-gag	358	+	CTC	33	121	1
Col_35S-EVD	Figure 2	35S-EVD_EVD-gag	360	+	CTA	58	119	1
Col_35S-EVD	Figure 2	35S-EVD_EVD-gag	365	+	CTA	52	113	1
Col_35S-EVD	Figure 2	35S-EVD_EVD-gag	376	+	CTC	24	85	1
Col_35S-EVD	Figure 2	35S-EVD_EVD-gag	378	+	CTT	24	81	1
Col_35S-EVD	Figure 2	35S-EVD_EVD-gag	382	+	CTG	30	58	1
Col_35S-EVD	Figure 2	35S-EVD_EVD-gag	390	+	CAG	17	40	1
Col_35S-EVD	Figure 2	35S-EVD_EVD-gag	393	+	CAA	9	35	1
Col_35S-EVD	Figure 2	35S-EVD_EVD-gag	411	+	CAC	1	5	0
ago4-4_35S-EVD	Figure 2	At2G20610	30	+	CCG	47	4275	0
ago4-4_35S-EVD	Figure 2	At2G20610	31	+	CGC	75	4278	0
ago4-4_35S-EVD	Figure 2	At2G20610	33	+	CAC	37	4999	0
ago4-4_35S-EVD	Figure 2	At2G20610	35	+	CAA	30	5013	0
ago4-4_35S-EVD	Figure 2	At2G20610	43	+	CGC	36	6987	0
ago4-4_35S-EVD	Figure 2	At2G20610	45	+	CCT	66	7124	0
ago4-4_35S-EVD	Figure 2	At2G20610	46	+	CTG	54	7138	0
ago4-4_35S-EVD	Figure 2	At2G20610	60	+	CTG	49	7596	0
ago4-4_35S-EVD	Figure 2	At2G20610	64	+	CCG	46	7707	0
ago4-4_35S-EVD	Figure 2	At2G20610	65	+	CGC	65	7731	0
ago4-4_35S-EVD	Figure 2	At2G20610	67	+	CTG	42	7976	0
ago4-4_35S-EVD	Figure 2	At2G20610	74	+	CAA	50	7968	0
ago4-4_35S-EVD	Figure 2	At2G20610	77	+	CCA	34	7991	0
ago4-4_35S-EVD	Figure 2	At2G20610	78	+	CAA	38	7913	0
ago4-4_35S-EVD	Figure 2	At2G20610	92	+	CGT	36	7053	0
ago4-4_35S-EVD	Figure 2	At2G20610	98	+	CGA	44	7157	0
ago4-4_35S-EVD	Figure 2	At2G20610	103	+	CGT	62	7219	0
ago4-4_35S-EVD	Figure 2	At2G20610	109	+	CTC	35	7314	0
ago4-4_35S-EVD	Figure 2	At2G20610	111	+	CGA	40	7189	0
ago4-4_35S-EVD	Figure 2	At2G20610	114	+	CCA	36	7755	0
ago4-4_35S-EVD	Figure 2	At2G20610	115	+	CAA	68	7737	0
ago4-4_35S-EVD	Figure 2	At2G20610	119	+	CGC	57	7993	0
ago4-4_35S-EVD	Figure 2	At2G20610	121	+	CAA	75	7632	0
ago4-4_35S-EVD	Figure 2	At2G20610	125	+	CAT	31	7712	0
ago4-4_35S-EVD	Figure 2	At2G20610	128	+	CTT	23	7458	0
ago4-4_35S-EVD	Figure 2	At2G20610	132	+	CTC	53	7628	0
ago4-4_35S-EVD	Figure 2	At2G20610	134	+	CCC	40	7598	0
ago4-4_35S-EVD	Figure 2	At2G20610	135	+	CCA	35	7560	0
ago4-4_35S-EVD	Figure 2	At2G20610	136	+	CAC	93	7555	0
ago4-4_35S-EVD	Figure 2	At2G20610	138	+	CGT	31	7616	0
ago4-4_35S-EVD	Figure 2	At2G20610	141	+	CCT	44	7454	0
ago4-4_35S-EVD	Figure 2	At2G20610	142	+	CTG	47	7452	0
ago4-4_35S-EVD	Figure 2	At2G20610	146	+	CTT	42	7314	0
ago4-4_35S-EVD	Figure 2	At2G20610	149	+	CCC	32	7480	0
ago4-4_35S-EVD	Figure 2	At2G20610	150	+	CCT	26	7486	0
ago4-4_35S-EVD	Figure 2	At2G20610	151	+	CTC	33	7488	0
ago4-4_35S-EVD	Figure 2	At2G20610	153	+	CAC	56	7485	0
ago4-4_35S-EVD	Figure 2	At2G20610	155	+	CTA	44	7747	0
ago4-4_35S-EVD	Figure 2	At2G20610	158	+	CGA	37	7737	0
ago4-4_35S-EVD	Figure 2	At2G20610	161	+	CGC	26	7961	0
ago4-4_35S-EVD	Figure 2	At2G20610	163	+	CTC	68	7701	0
ago4-4_35S-EVD	Figure 2	At2G20610	165	+	CGT	56	7682	0
ago4-4_35S-EVD	Figure 2	At2G20610	169	+	CTG	42	7902	0
ago4-4_35S-EVD	Figure 2	At2G20610	172	+	CTT	48	7826	0
ago4-4_35S-EVD	Figure 2	At2G20610	176	+	CAG	44	7701	0
ago4-4_35S-EVD	Figure 2	At2G20610	183	+	CTC	46	6979	0
ago4-4_35S-EVD	Figure 2	At2G20610	185	+	CGA	37	6960	0
ago4-4_35S-EVD	Figure 2	At2G20610	192	+	CGC	47	6505	0
ago4-4_35S-EVD	Figure 2	At2G20610	194	+	CAA	35	6503	0
ago4-4_35S-EVD	Figure 2	At2G20610	204	+	CTT	34	6207	0
ago4-4_35S-EVD	Figure 2	At2G20610	207	+	CTT	33	6189	0
ago4-4_35S-EVD	Figure 2	At2G20610	210	+	CCC	33	6165	0
ago4-4_35S-EVD	Figure 2	At2G20610	211	+	CCG	30	6164	0
ago4-4_35S-EVD	Figure 2	At2G20610	212	+	CGA	42	6147	0
ago4-4_35S-EVD	Figure 2	At2G20610	234	+	CTT	36	5267	0
ago4-4_35S-EVD	Figure 2	At2G20610	245	+	CGA	29	4827	0
ago4-4_35S-EVD	Figure 2	At2G20610	250	+	CCA	36	3849	0
ago4-4_35S-EVD	Figure 2	At2G20610	251	+	CAT	20	3836	0
ago4-4_35S-EVD	Figure 2	At2G20610	256	+	CAG	13	3419	0
ago4-4_35S-EVD	Figure 2	35S-EVD_EVD-gag	126	+	CTT	1894	6404	1
ago4-4_35S-EVD	Figure 2	35S-EVD_EVD-gag	129	+	CTC	2101	6477	1
ago4-4_35S-EVD	Figure 2	35S-EVD_EVD-gag	131	+	CAA	2103	6475	1
ago4-4_35S-EVD	Figure 2	35S-EVD_EVD-gag	144	+	CTA	2494	7604	1
ago4-4_35S-EVD	Figure 2	35S-EVD_EVD-gag	147	+	CGG	2832	7605	1
ago4-4_35S-EVD	Figure 2	35S-EVD_EVD-gag	155	+	CTT	2427	7614	1
ago4-4_35S-EVD	Figure 2	35S-EVD_EVD-gag	158	+	CAA	2552	7568	1
ago4-4_35S-EVD	Figure 2	35S-EVD_EVD-gag	169	+	CTA	2299	7592	1
ago4-4_35S-EVD	Figure 2	35S-EVD_EVD-gag	172	+	CCT	2243	7582	1
ago4-4_35S-EVD	Figure 2	35S-EVD_EVD-gag	173	+	CTA	2431	7570	1
ago4-4_35S-EVD	Figure 2	35S-EVD_EVD-gag	177	+	CTT	2232	7531	1
ago4-4_35S-EVD	Figure 2	35S-EVD_EVD-gag	183	+	CAA	2620	7503	1
ago4-4_35S-EVD	Figure 2	35S-EVD_EVD-gag	189	+	CAA	2579	7491	1
ago4-4_35S-EVD	Figure 2	35S-EVD_EVD-gag	192	+	CAA	2336	7504	1
ago4-4_35S-EVD	Figure 2	35S-EVD_EVD-gag	198	+	CGG	3076	7495	1
ago4-4_35S-EVD	Figure 2	35S-EVD_EVD-gag	212	+	CGT	2857	7357	1
ago4-4_35S-EVD	Figure 2	35S-EVD_EVD-gag	218	+	CTT	2216	7115	1
ago4-4_35S-EVD	Figure 2	35S-EVD_EVD-gag	226	+	CCA	1961	6740	1
ago4-4_35S-EVD	Figure 2	35S-EVD_EVD-gag	227	+	CAT	1970	6730	1
ago4-4_35S-EVD	Figure 2	35S-EVD_EVD-gag	235	+	CTC	2064	6927	1
ago4-4_35S-EVD	Figure 2	35S-EVD_EVD-gag	237	+	CAT	1830	6797	1
ago4-4_35S-EVD	Figure 2	35S-EVD_EVD-gag	240	+	CTA	2438	6831	1
ago4-4_35S-EVD	Figure 2	35S-EVD_EVD-gag	246	+	CTC	1582	7032	1
ago4-4_35S-EVD	Figure 2	35S-EVD_EVD-gag	248	+	CCA	1732	7013	1
ago4-4_35S-EVD	Figure 2	35S-EVD_EVD-gag	249	+	CAA	2284	7001	1
ago4-4_35S-EVD	Figure 2	35S-EVD_EVD-gag	258	+	CCA	1647	7138	1
ago4-4_35S-EVD	Figure 2	35S-EVD_EVD-gag	259	+	CAA	2244	7157	1
ago4-4_35S-EVD	Figure 2	35S-EVD_EVD-gag	276	+	CGG	2544	7557	1
ago4-4_35S-EVD	Figure 2	35S-EVD_EVD-gag	282	+	CTA	2362	7377	1
ago4-4_35S-EVD	Figure 2	35S-EVD_EVD-gag	288	+	CTC	1779	7496	1
ago4-4_35S-EVD	Figure 2	35S-EVD_EVD-gag	290	+	CCC	1595	7438	1
ago4-4_35S-EVD	Figure 2	35S-EVD_EVD-gag	291	+	CCG	2416	7428	1
ago4-4_35S-EVD	Figure 2	35S-EVD_EVD-gag	292	+	CGA	3143	7345	1
ago4-4_35S-EVD	Figure 2	35S-EVD_EVD-gag	310	+	CCA	2298	7337	1
ago4-4_35S-EVD	Figure 2	35S-EVD_EVD-gag	311	+	CAA	2780	7361	1
ago4-4_35S-EVD	Figure 2	35S-EVD_EVD-gag	320	+	CAA	2672	7434	1
ago4-4_35S-EVD	Figure 2	35S-EVD_EVD-gag	324	+	CTG	3151	7306	1
ago4-4_35S-EVD	Figure 2	35S-EVD_EVD-gag	328	+	CCT	1888	6751	1
ago4-4_35S-EVD	Figure 2	35S-EVD_EVD-gag	329	+	CTT	2265	6752	1
ago4-4_35S-EVD	Figure 2	35S-EVD_EVD-gag	333	+	CTC	2065	6536	1
ago4-4_35S-EVD	Figure 2	35S-EVD_EVD-gag	335	+	CTT	2234	6574	1
ago4-4_35S-EVD	Figure 2	35S-EVD_EVD-gag	338	+	CTT	2051	6545	1
ago4-4_35S-EVD	Figure 2	35S-EVD_EVD-gag	341	+	CAA	2248	6511	1
ago4-4_35S-EVD	Figure 2	35S-EVD_EVD-gag	346	+	CTC	1484	6451	1
ago4-4_35S-EVD	Figure 2	35S-EVD_EVD-gag	348	+	CTC	1846	6437	1
ago4-4_35S-EVD	Figure 2	35S-EVD_EVD-gag	350	+	CTT	1989	6443	1
ago4-4_35S-EVD	Figure 2	35S-EVD_EVD-gag	357	+	CCT	1346	6510	1
ago4-4_35S-EVD	Figure 2	35S-EVD_EVD-gag	358	+	CTC	1560	6526	1
ago4-4_35S-EVD	Figure 2	35S-EVD_EVD-gag	360	+	CTA	2447	6525	1
ago4-4_35S-EVD	Figure 2	35S-EVD_EVD-gag	365	+	CTA	2442	6621	1
ago4-4_35S-EVD	Figure 2	35S-EVD_EVD-gag	376	+	CTC	1686	7266	1
ago4-4_35S-EVD	Figure 2	35S-EVD_EVD-gag	378	+	CTT	2042	7303	1
ago4-4_35S-EVD	Figure 2	35S-EVD_EVD-gag	382	+	CTG	3113	6956	1
ago4-4_35S-EVD	Figure 2	35S-EVD_EVD-gag	390	+	CAG	1856	6226	1
ago4-4_35S-EVD	Figure 2	35S-EVD_EVD-gag	393	+	CAA	1771	6468	1
ago4-4_35S-EVD	Figure 2	35S-EVD_EVD-gag	411	+	CAC	1689	5747	1
ago4-4_35S-EVD	Figure 2	35S-EVD_EVD-gag	413	+	CTT	1748	5737	1
ago4-4_35S-EVD	Figure 2	35S-EVD_EVD-gag	421	+	CGT	1572	5303	1
ago4-4_35S-EVD	Figure 2	35S-EVD_EVD-gag	433	+	CGA	2297	4858	1
ago4-4_35S-EVD	Figure 2	35S-EVD_EVD-gag	438	+	CGA	2250	4324	1
ago4-4_35S-EVD	Figure 2	35S-EVD_EVD-gag	447	+	CCC	840	3660	1
ago4-4_35S-EVD	Figure 2	35S-EVD_EVD-gag	448	+	CCG	1197	3612	1
ago4-4_35S-EVD	Figure 2	35S-EVD_EVD-gag	449	+	CGC	1514	3287	1
ago4-4_35S-EVD	Figure 2	35S-EVD_EVD-gag	451	+	CGT	1256	3242	1
ago4-6_35S-EVD	Figure 2	At2G20610	30	+	CCG	9	2876	0
ago4-6_35S-EVD	Figure 2	At2G20610	31	+	CGC	43	2884	0
ago4-6_35S-EVD	Figure 2	At2G20610	33	+	CAC	29	3281	0
ago4-6_35S-EVD	Figure 2	At2G20610	35	+	CAA	37	3292	0
ago4-6_35S-EVD	Figure 2	At2G20610	43	+	CGC	40	4378	0
ago4-6_35S-EVD	Figure 2	At2G20610	45	+	CCT	37	4442	0
ago4-6_35S-EVD	Figure 2	At2G20610	46	+	CTG	21	4461	0
ago4-6_35S-EVD	Figure 2	At2G20610	60	+	CTG	23	4700	0
ago4-6_35S-EVD	Figure 2	At2G20610	64	+	CCG	23	4749	0
ago4-6_35S-EVD	Figure 2	At2G20610	65	+	CGC	28	4753	0
ago4-6_35S-EVD	Figure 2	At2G20610	67	+	CTG	26	4921	0
ago4-6_35S-EVD	Figure 2	At2G20610	74	+	CAA	24	5541	0
ago4-6_35S-EVD	Figure 2	At2G20610	77	+	CCA	40	5923	0
ago4-6_35S-EVD	Figure 2	At2G20610	78	+	CAA	114	5885	0
ago4-6_35S-EVD	Figure 2	At2G20610	92	+	CGT	37	6514	0
ago4-6_35S-EVD	Figure 2	At2G20610	98	+	CGA	30	6551	0
ago4-6_35S-EVD	Figure 2	At2G20610	103	+	CGT	30	6535	0
ago4-6_35S-EVD	Figure 2	At2G20610	109	+	CTC	34	6606	0
ago4-6_35S-EVD	Figure 2	At2G20610	111	+	CGA	39	6509	0
ago4-6_35S-EVD	Figure 2	At2G20610	114	+	CCA	25	6802	0
ago4-6_35S-EVD	Figure 2	At2G20610	115	+	CAA	51	6791	0
ago4-6_35S-EVD	Figure 2	At2G20610	119	+	CGC	40	6920	0
ago4-6_35S-EVD	Figure 2	At2G20610	121	+	CAA	45	6664	0
ago4-6_35S-EVD	Figure 2	At2G20610	125	+	CAT	35	6711	0
ago4-6_35S-EVD	Figure 2	At2G20610	128	+	CTT	42	6502	0
ago4-6_35S-EVD	Figure 2	At2G20610	132	+	CTC	31	6539	0
ago4-6_35S-EVD	Figure 2	At2G20610	134	+	CCC	36	6535	0
ago4-6_35S-EVD	Figure 2	At2G20610	135	+	CCA	26	6510	0
ago4-6_35S-EVD	Figure 2	At2G20610	136	+	CAC	48	6501	0
ago4-6_35S-EVD	Figure 2	At2G20610	138	+	CGT	27	6524	0
ago4-6_35S-EVD	Figure 2	At2G20610	141	+	CCT	29	6384	0
ago4-6_35S-EVD	Figure 2	At2G20610	142	+	CTG	36	6395	0
ago4-6_35S-EVD	Figure 2	At2G20610	146	+	CTT	29	6230	0
ago4-6_35S-EVD	Figure 2	At2G20610	149	+	CCC	29	6372	0
ago4-6_35S-EVD	Figure 2	At2G20610	150	+	CCT	45	6373	0
ago4-6_35S-EVD	Figure 2	At2G20610	151	+	CTC	40	6372	0
ago4-6_35S-EVD	Figure 2	At2G20610	153	+	CAC	41	6365	0
ago4-6_35S-EVD	Figure 2	At2G20610	155	+	CTA	34	6505	0
ago4-6_35S-EVD	Figure 2	At2G20610	158	+	CGA	37	6473	0
ago4-6_35S-EVD	Figure 2	At2G20610	161	+	CGC	37	6632	0
ago4-6_35S-EVD	Figure 2	At2G20610	163	+	CTC	41	6431	0
ago4-6_35S-EVD	Figure 2	At2G20610	165	+	CGT	68	6434	0
ago4-6_35S-EVD	Figure 2	At2G20610	169	+	CTG	26	6517	0
ago4-6_35S-EVD	Figure 2	At2G20610	172	+	CTT	39	6426	0
ago4-6_35S-EVD	Figure 2	At2G20610	176	+	CAG	22	6237	0
ago4-6_35S-EVD	Figure 2	At2G20610	183	+	CTC	22	5565	0
ago4-6_35S-EVD	Figure 2	At2G20610	185	+	CGA	32	5541	0
ago4-6_35S-EVD	Figure 2	At2G20610	192	+	CGC	49	5132	0
ago4-6_35S-EVD	Figure 2	At2G20610	194	+	CAA	22	5132	0
ago4-6_35S-EVD	Figure 2	At2G20610	204	+	CTT	30	4866	0
ago4-6_35S-EVD	Figure 2	At2G20610	207	+	CTT	16	4848	0
ago4-6_35S-EVD	Figure 2	At2G20610	210	+	CCC	35	4829	0
ago4-6_35S-EVD	Figure 2	At2G20610	211	+	CCG	27	4824	0
ago4-6_35S-EVD	Figure 2	At2G20610	212	+	CGA	24	4815	0
ago4-6_35S-EVD	Figure 2	At2G20610	234	+	CTT	28	4051	0
ago4-6_35S-EVD	Figure 2	At2G20610	245	+	CGA	20	3754	0
ago4-6_35S-EVD	Figure 2	At2G20610	250	+	CCA	23	3000	0
ago4-6_35S-EVD	Figure 2	At2G20610	251	+	CAT	25	2992	0
ago4-6_35S-EVD	Figure 2	At2G20610	256	+	CAG	19	2724	0
ago4-6_35S-EVD	Figure 2	35S-EVD_EVD-gag	126	+	CTT	1447	2479	1
ago4-6_35S-EVD	Figure 2	35S-EVD_EVD-gag	129	+	CTC	1584	2506	1
ago4-6_35S-EVD	Figure 2	35S-EVD_EVD-gag	131	+	CAA	1605	2509	1
ago4-6_35S-EVD	Figure 2	35S-EVD_EVD-gag	144	+	CTA	1889	2954	1
ago4-6_35S-EVD	Figure 2	35S-EVD_EVD-gag	147	+	CGG	1940	2982	1
ago4-6_35S-EVD	Figure 2	35S-EVD_EVD-gag	155	+	CTT	1964	3262	1
ago4-6_35S-EVD	Figure 2	35S-EVD_EVD-gag	158	+	CAA	2097	3261	1
ago4-6_35S-EVD	Figure 2	35S-EVD_EVD-gag	169	+	CTA	2095	3553	1
ago4-6_35S-EVD	Figure 2	35S-EVD_EVD-gag	172	+	CCT	2000	3590	1
ago4-6_35S-EVD	Figure 2	35S-EVD_EVD-gag	173	+	CTA	2102	3584	1
ago4-6_35S-EVD	Figure 2	35S-EVD_EVD-gag	177	+	CTT	2003	3585	1
ago4-6_35S-EVD	Figure 2	35S-EVD_EVD-gag	183	+	CAA	2405	3484	1
ago4-6_35S-EVD	Figure 2	35S-EVD_EVD-gag	189	+	CAA	2265	3530	1
ago4-6_35S-EVD	Figure 2	35S-EVD_EVD-gag	192	+	CAA	2036	3545	1
ago4-6_35S-EVD	Figure 2	35S-EVD_EVD-gag	198	+	CGG	2259	3591	1
ago4-6_35S-EVD	Figure 2	35S-EVD_EVD-gag	212	+	CGT	2253	3861	1
ago4-6_35S-EVD	Figure 2	35S-EVD_EVD-gag	218	+	CTT	2094	3721	1
ago4-6_35S-EVD	Figure 2	35S-EVD_EVD-gag	226	+	CCA	1899	3691	1
ago4-6_35S-EVD	Figure 2	35S-EVD_EVD-gag	227	+	CAT	1830	3682	1
ago4-6_35S-EVD	Figure 2	35S-EVD_EVD-gag	235	+	CTC	1933	3741	1
ago4-6_35S-EVD	Figure 2	35S-EVD_EVD-gag	237	+	CAT	1732	3700	1
ago4-6_35S-EVD	Figure 2	35S-EVD_EVD-gag	240	+	CTA	2309	3699	1
ago4-6_35S-EVD	Figure 2	35S-EVD_EVD-gag	246	+	CTC	1490	3805	1
ago4-6_35S-EVD	Figure 2	35S-EVD_EVD-gag	248	+	CCA	1671	3792	1
ago4-6_35S-EVD	Figure 2	35S-EVD_EVD-gag	249	+	CAA	2197	3790	1
ago4-6_35S-EVD	Figure 2	35S-EVD_EVD-gag	258	+	CCA	1610	3815	1
ago4-6_35S-EVD	Figure 2	35S-EVD_EVD-gag	259	+	CAA	2128	3820	1
ago4-6_35S-EVD	Figure 2	35S-EVD_EVD-gag	276	+	CGG	1723	3905	1
ago4-6_35S-EVD	Figure 2	35S-EVD_EVD-gag	282	+	CTA	2177	3850	1
ago4-6_35S-EVD	Figure 2	35S-EVD_EVD-gag	288	+	CTC	1728	4160	1
ago4-6_35S-EVD	Figure 2	35S-EVD_EVD-gag	290	+	CCC	1606	4132	1
ago4-6_35S-EVD	Figure 2	35S-EVD_EVD-gag	291	+	CCG	2096	4130	1
ago4-6_35S-EVD	Figure 2	35S-EVD_EVD-gag	292	+	CGA	2372	4041	1
ago4-6_35S-EVD	Figure 2	35S-EVD_EVD-gag	310	+	CCA	1976	3842	1
ago4-6_35S-EVD	Figure 2	35S-EVD_EVD-gag	311	+	CAA	2446	3844	1
ago4-6_35S-EVD	Figure 2	35S-EVD_EVD-gag	320	+	CAA	2357	3709	1
ago4-6_35S-EVD	Figure 2	35S-EVD_EVD-gag	324	+	CTG	2680	3660	1
ago4-6_35S-EVD	Figure 2	35S-EVD_EVD-gag	328	+	CCT	1741	3468	1
ago4-6_35S-EVD	Figure 2	35S-EVD_EVD-gag	329	+	CTT	2057	3472	1
ago4-6_35S-EVD	Figure 2	35S-EVD_EVD-gag	333	+	CTC	1909	3369	1
ago4-6_35S-EVD	Figure 2	35S-EVD_EVD-gag	335	+	CTT	1960	3325	1
ago4-6_35S-EVD	Figure 2	35S-EVD_EVD-gag	338	+	CTT	1813	3288	1
ago4-6_35S-EVD	Figure 2	35S-EVD_EVD-gag	341	+	CAA	2007	3276	1
ago4-6_35S-EVD	Figure 2	35S-EVD_EVD-gag	346	+	CTC	1379	3258	1
ago4-6_35S-EVD	Figure 2	35S-EVD_EVD-gag	348	+	CTC	1663	3227	1
ago4-6_35S-EVD	Figure 2	35S-EVD_EVD-gag	350	+	CTT	1757	3231	1
ago4-6_35S-EVD	Figure 2	35S-EVD_EVD-gag	357	+	CCT	1237	3255	1
ago4-6_35S-EVD	Figure 2	35S-EVD_EVD-gag	358	+	CTC	1429	3261	1
ago4-6_35S-EVD	Figure 2	35S-EVD_EVD-gag	360	+	CTA	2112	3255	1
ago4-6_35S-EVD	Figure 2	35S-EVD_EVD-gag	365	+	CTA	2100	3265	1
ago4-6_35S-EVD	Figure 2	35S-EVD_EVD-gag	376	+	CTC	1645	3506	1
ago4-6_35S-EVD	Figure 2	35S-EVD_EVD-gag	378	+	CTT	1767	3520	1
ago4-6_35S-EVD	Figure 2	35S-EVD_EVD-gag	382	+	CTG	2441	3339	1
ago4-6_35S-EVD	Figure 2	35S-EVD_EVD-gag	390	+	CAG	1548	2831	1
ago4-6_35S-EVD	Figure 2	35S-EVD_EVD-gag	393	+	CAA	1495	2822	1
ago4-6_35S-EVD	Figure 2	35S-EVD_EVD-gag	411	+	CAC	1276	2571	1
ago4-6_35S-EVD	Figure 2	35S-EVD_EVD-gag	413	+	CTT	1300	2550	1
ago4-6_35S-EVD	Figure 2	35S-EVD_EVD-gag	421	+	CGT	953	2321	1
ago4-6_35S-EVD	Figure 2	35S-EVD_EVD-gag	433	+	CGA	1211	2096	1
ago4-6_35S-EVD	Figure 2	35S-EVD_EVD-gag	438	+	CGA	1107	1839	1
ago4-6_35S-EVD	Figure 2	35S-EVD_EVD-gag	447	+	CCC	535	1513	1
ago4-6_35S-EVD	Figure 2	35S-EVD_EVD-gag	448	+	CCG	760	1502	1
ago4-6_35S-EVD	Figure 2	35S-EVD_EVD-gag	449	+	CGC	843	1338	1
ago4-6_35S-EVD	Figure 2	35S-EVD_EVD-gag	451	+	CGT	654	1299	1
ago4-ago6-ago9_35S-EVD	Figure 2	At2G20610	30	+	CCG	63	8004	0
ago4-ago6-ago9_35S-EVD	Figure 2	At2G20610	31	+	CGC	55	7990	0
ago4-ago6-ago9_35S-EVD	Figure 2	At2G20610	33	+	CAC	69	7988	0
ago4-ago6-ago9_35S-EVD	Figure 2	At2G20610	35	+	CAA	59	8000	0
ago4-ago6-ago9_35S-EVD	Figure 2	At2G20610	43	+	CGC	56	8011	0
ago4-ago6-ago9_35S-EVD	Figure 2	At2G20610	45	+	CCT	570	7997	1
ago4-ago6-ago9_35S-EVD	Figure 2	At2G20610	46	+	CTG	176	8020	0
ago4-ago6-ago9_35S-EVD	Figure 2	At2G20610	60	+	CTG	63	8034	0
ago4-ago6-ago9_35S-EVD	Figure 2	At2G20610	64	+	CCG	50	8036	0
ago4-ago6-ago9_35S-EVD	Figure 2	At2G20610	65	+	CGC	63	8035	0
ago4-ago6-ago9_35S-EVD	Figure 2	At2G20610	67	+	CTG	57	8032	0
ago4-ago6-ago9_35S-EVD	Figure 2	At2G20610	74	+	CAA	34	8021	0
ago4-ago6-ago9_35S-EVD	Figure 2	At2G20610	77	+	CCA	41	8001	0
ago4-ago6-ago9_35S-EVD	Figure 2	At2G20610	78	+	CAA	80	7957	0
ago4-ago6-ago9_35S-EVD	Figure 2	At2G20610	92	+	CGT	60	7505	0
ago4-ago6-ago9_35S-EVD	Figure 2	At2G20610	98	+	CGA	68	7801	0
ago4-ago6-ago9_35S-EVD	Figure 2	At2G20610	103	+	CGT	84	7741	0
ago4-ago6-ago9_35S-EVD	Figure 2	At2G20610	109	+	CTC	68	7916	0
ago4-ago6-ago9_35S-EVD	Figure 2	At2G20610	111	+	CGA	55	7856	0
ago4-ago6-ago9_35S-EVD	Figure 2	At2G20610	114	+	CCA	40	7973	0
ago4-ago6-ago9_35S-EVD	Figure 2	At2G20610	115	+	CAA	37	7954	0
ago4-ago6-ago9_35S-EVD	Figure 2	At2G20610	119	+	CGC	46	7993	0
ago4-ago6-ago9_35S-EVD	Figure 2	At2G20610	121	+	CAA	33	7832	0
ago4-ago6-ago9_35S-EVD	Figure 2	At2G20610	125	+	CAT	18	7927	0
ago4-ago6-ago9_35S-EVD	Figure 2	At2G20610	128	+	CTT	27	7771	0
ago4-ago6-ago9_35S-EVD	Figure 2	At2G20610	132	+	CTC	39	7907	0
ago4-ago6-ago9_35S-EVD	Figure 2	At2G20610	134	+	CCC	26	7916	0
ago4-ago6-ago9_35S-EVD	Figure 2	At2G20610	135	+	CCA	34	7906	0
ago4-ago6-ago9_35S-EVD	Figure 2	At2G20610	136	+	CAC	40	7904	0
ago4-ago6-ago9_35S-EVD	Figure 2	At2G20610	138	+	CGT	30	7945	0
ago4-ago6-ago9_35S-EVD	Figure 2	At2G20610	141	+	CCT	24	7862	0
ago4-ago6-ago9_35S-EVD	Figure 2	At2G20610	142	+	CTG	18	7866	0
ago4-ago6-ago9_35S-EVD	Figure 2	At2G20610	146	+	CTT	24	7747	0
ago4-ago6-ago9_35S-EVD	Figure 2	At2G20610	149	+	CCC	27	7991	0
ago4-ago6-ago9_35S-EVD	Figure 2	At2G20610	150	+	CCT	38	7994	0
ago4-ago6-ago9_35S-EVD	Figure 2	At2G20610	151	+	CTC	16	7997	0
ago4-ago6-ago9_35S-EVD	Figure 2	At2G20610	153	+	CAC	35	7978	0
ago4-ago6-ago9_35S-EVD	Figure 2	At2G20610	155	+	CTA	18	7966	0
ago4-ago6-ago9_35S-EVD	Figure 2	At2G20610	158	+	CGA	27	7926	0
ago4-ago6-ago9_35S-EVD	Figure 2	At2G20610	161	+	CGC	27	7946	0
ago4-ago6-ago9_35S-EVD	Figure 2	At2G20610	163	+	CTC	32	7834	0
ago4-ago6-ago9_35S-EVD	Figure 2	At2G20610	165	+	CGT	33	7848	0
ago4-ago6-ago9_35S-EVD	Figure 2	At2G20610	169	+	CTG	35	7904	0
ago4-ago6-ago9_35S-EVD	Figure 2	At2G20610	172	+	CTT	43	7864	0
ago4-ago6-ago9_35S-EVD	Figure 2	At2G20610	176	+	CAG	13	7804	0
ago4-ago6-ago9_35S-EVD	Figure 2	At2G20610	183	+	CTC	22	7427	0
ago4-ago6-ago9_35S-EVD	Figure 2	At2G20610	185	+	CGA	46	7399	0
ago4-ago6-ago9_35S-EVD	Figure 2	At2G20610	192	+	CGC	23	7154	0
ago4-ago6-ago9_35S-EVD	Figure 2	At2G20610	194	+	CAA	5	7156	0
ago4-ago6-ago9_35S-EVD	Figure 2	At2G20610	204	+	CTT	6	6925	0
ago4-ago6-ago9_35S-EVD	Figure 2	At2G20610	207	+	CTT	9	6943	0
ago4-ago6-ago9_35S-EVD	Figure 2	At2G20610	210	+	CCC	6	6925	0
ago4-ago6-ago9_35S-EVD	Figure 2	At2G20610	211	+	CCG	11	6911	0
ago4-ago6-ago9_35S-EVD	Figure 2	At2G20610	212	+	CGA	5	6899	0
ago4-ago6-ago9_35S-EVD	Figure 2	At2G20610	234	+	CTT	5	6221	0
ago4-ago6-ago9_35S-EVD	Figure 2	At2G20610	245	+	CGA	10	5817	0
ago4-ago6-ago9_35S-EVD	Figure 2	At2G20610	250	+	CCA	16	4867	0
ago4-ago6-ago9_35S-EVD	Figure 2	At2G20610	251	+	CAT	12	4852	0
ago4-ago6-ago9_35S-EVD	Figure 2	At2G20610	256	+	CAG	9	4441	0
ago4-ago6-ago9_35S-EVD	Figure 2	35S-EVD_EVD-gag	126	+	CTT	24	8008	1
ago4-ago6-ago9_35S-EVD	Figure 2	35S-EVD_EVD-gag	129	+	CTC	21	8034	1
ago4-ago6-ago9_35S-EVD	Figure 2	35S-EVD_EVD-gag	131	+	CAA	24	8026	1
ago4-ago6-ago9_35S-EVD	Figure 2	35S-EVD_EVD-gag	144	+	CTA	61	8048	1
ago4-ago6-ago9_35S-EVD	Figure 2	35S-EVD_EVD-gag	147	+	CGG	55	8049	1
ago4-ago6-ago9_35S-EVD	Figure 2	35S-EVD_EVD-gag	155	+	CTT	17	8051	1
ago4-ago6-ago9_35S-EVD	Figure 2	35S-EVD_EVD-gag	158	+	CAA	17	8034	1
ago4-ago6-ago9_35S-EVD	Figure 2	35S-EVD_EVD-gag	169	+	CTA	7	7998	1
ago4-ago6-ago9_35S-EVD	Figure 2	35S-EVD_EVD-gag	172	+	CCT	10	7987	1
ago4-ago6-ago9_35S-EVD	Figure 2	35S-EVD_EVD-gag	173	+	CTA	13	7970	1
ago4-ago6-ago9_35S-EVD	Figure 2	35S-EVD_EVD-gag	177	+	CTT	2	7985	1
ago4-ago6-ago9_35S-EVD	Figure 2	35S-EVD_EVD-gag	183	+	CAA	14	7969	1
ago4-ago6-ago9_35S-EVD	Figure 2	35S-EVD_EVD-gag	189	+	CAA	6	7881	1
ago4-ago6-ago9_35S-EVD	Figure 2	35S-EVD_EVD-gag	192	+	CAA	12	7992	1
ago4-ago6-ago9_35S-EVD	Figure 2	35S-EVD_EVD-gag	198	+	CGG	16	7898	1
ago4-ago6-ago9_35S-EVD	Figure 2	35S-EVD_EVD-gag	212	+	CGT	15	7698	1
ago4-ago6-ago9_35S-EVD	Figure 2	35S-EVD_EVD-gag	218	+	CTT	22	7832	1
ago4-ago6-ago9_35S-EVD	Figure 2	35S-EVD_EVD-gag	226	+	CCA	26	7613	1
ago4-ago6-ago9_35S-EVD	Figure 2	35S-EVD_EVD-gag	227	+	CAT	64	7605	1
ago4-ago6-ago9_35S-EVD	Figure 2	35S-EVD_EVD-gag	235	+	CTC	19	7946	1
ago4-ago6-ago9_35S-EVD	Figure 2	35S-EVD_EVD-gag	237	+	CAT	34	7840	1
ago4-ago6-ago9_35S-EVD	Figure 2	35S-EVD_EVD-gag	240	+	CTA	18	7895	1
ago4-ago6-ago9_35S-EVD	Figure 2	35S-EVD_EVD-gag	246	+	CTC	17	7942	1
ago4-ago6-ago9_35S-EVD	Figure 2	35S-EVD_EVD-gag	248	+	CCA	17	7926	1
ago4-ago6-ago9_35S-EVD	Figure 2	35S-EVD_EVD-gag	249	+	CAA	74	7939	1
ago4-ago6-ago9_35S-EVD	Figure 2	35S-EVD_EVD-gag	258	+	CCA	12	7983	1
ago4-ago6-ago9_35S-EVD	Figure 2	35S-EVD_EVD-gag	259	+	CAA	32	7989	1
ago4-ago6-ago9_35S-EVD	Figure 2	35S-EVD_EVD-gag	276	+	CGG	24	7908	1
ago4-ago6-ago9_35S-EVD	Figure 2	35S-EVD_EVD-gag	282	+	CTA	23	7896	1
ago4-ago6-ago9_35S-EVD	Figure 2	35S-EVD_EVD-gag	288	+	CTC	57	7897	1
ago4-ago6-ago9_35S-EVD	Figure 2	35S-EVD_EVD-gag	290	+	CCC	29	7844	1
ago4-ago6-ago9_35S-EVD	Figure 2	35S-EVD_EVD-gag	291	+	CCG	27	7846	1
ago4-ago6-ago9_35S-EVD	Figure 2	35S-EVD_EVD-gag	292	+	CGA	26	7814	1
ago4-ago6-ago9_35S-EVD	Figure 2	35S-EVD_EVD-gag	310	+	CCA	52	6721	1
ago4-ago6-ago9_35S-EVD	Figure 2	35S-EVD_EVD-gag	311	+	CAA	56	6875	1
ago4-ago6-ago9_35S-EVD	Figure 2	35S-EVD_EVD-gag	320	+	CAA	126	7423	1
ago4-ago6-ago9_35S-EVD	Figure 2	35S-EVD_EVD-gag	324	+	CTG	23	7120	1
ago4-ago6-ago9_35S-EVD	Figure 2	35S-EVD_EVD-gag	328	+	CCT	26	6828	1
ago4-ago6-ago9_35S-EVD	Figure 2	35S-EVD_EVD-gag	329	+	CTT	20	6822	1
ago4-ago6-ago9_35S-EVD	Figure 2	35S-EVD_EVD-gag	333	+	CTC	15	6494	1
ago4-ago6-ago9_35S-EVD	Figure 2	35S-EVD_EVD-gag	335	+	CTT	26	6689	1
ago4-ago6-ago9_35S-EVD	Figure 2	35S-EVD_EVD-gag	338	+	CTT	12	6662	1
ago4-ago6-ago9_35S-EVD	Figure 2	35S-EVD_EVD-gag	341	+	CAA	32	6601	1
ago4-ago6-ago9_35S-EVD	Figure 2	35S-EVD_EVD-gag	346	+	CTC	26	6401	1
ago4-ago6-ago9_35S-EVD	Figure 2	35S-EVD_EVD-gag	348	+	CTC	19	6409	1
ago4-ago6-ago9_35S-EVD	Figure 2	35S-EVD_EVD-gag	350	+	CTT	11	6386	1
ago4-ago6-ago9_35S-EVD	Figure 2	35S-EVD_EVD-gag	357	+	CCT	17	6327	1
ago4-ago6-ago9_35S-EVD	Figure 2	35S-EVD_EVD-gag	358	+	CTC	30	6344	1
ago4-ago6-ago9_35S-EVD	Figure 2	35S-EVD_EVD-gag	360	+	CTA	24	6335	1
ago4-ago6-ago9_35S-EVD	Figure 2	35S-EVD_EVD-gag	365	+	CTA	12	6419	1
ago4-ago6-ago9_35S-EVD	Figure 2	35S-EVD_EVD-gag	376	+	CTC	33	7084	1
ago4-ago6-ago9_35S-EVD	Figure 2	35S-EVD_EVD-gag	378	+	CTT	38	7098	1
ago4-ago6-ago9_35S-EVD	Figure 2	35S-EVD_EVD-gag	382	+	CTG	29	7032	1
ago4-ago6-ago9_35S-EVD	Figure 2	35S-EVD_EVD-gag	390	+	CAG	32	7167	1
ago4-ago6-ago9_35S-EVD	Figure 2	35S-EVD_EVD-gag	393	+	CAA	44	7562	1
ago4-ago6-ago9_35S-EVD	Figure 2	35S-EVD_EVD-gag	411	+	CAC	20	7123	1
ago4-ago6-ago9_35S-EVD	Figure 2	35S-EVD_EVD-gag	413	+	CTT	21	7207	1
ago4-ago6-ago9_35S-EVD	Figure 2	35S-EVD_EVD-gag	421	+	CGT	17	6709	1
ago4-ago6-ago9_35S-EVD	Figure 2	35S-EVD_EVD-gag	433	+	CGA	17	6060	1
ago4-ago6-ago9_35S-EVD	Figure 2	35S-EVD_EVD-gag	438	+	CGA	20	5717	1
ago4-ago6-ago9_35S-EVD	Figure 2	35S-EVD_EVD-gag	447	+	CCC	18	5335	1
ago4-ago6-ago9_35S-EVD	Figure 2	35S-EVD_EVD-gag	448	+	CCG	18	5123	1
ago4-ago6-ago9_35S-EVD	Figure 2	35S-EVD_EVD-gag	449	+	CGC	19	4814	1
ago4-ago6-ago9_35S-EVD	Figure 2	35S-EVD_EVD-gag	451	+	CGT	20	4730	1
ago4-ago6_35S-EVD	Figure 2	At2G20610	30	+	CCG	39	4561	0
ago4-ago6_35S-EVD	Figure 2	At2G20610	31	+	CGC	84	4548	0
ago4-ago6_35S-EVD	Figure 2	At2G20610	33	+	CAC	37	5263	0
ago4-ago6_35S-EVD	Figure 2	At2G20610	35	+	CAA	22	5283	0
ago4-ago6_35S-EVD	Figure 2	At2G20610	43	+	CGC	58	7417	0
ago4-ago6_35S-EVD	Figure 2	At2G20610	45	+	CCT	45	7543	0
ago4-ago6_35S-EVD	Figure 2	At2G20610	46	+	CTG	74	7560	0
ago4-ago6_35S-EVD	Figure 2	At2G20610	60	+	CTG	34	7997	0
ago4-ago6_35S-EVD	Figure 2	At2G20610	64	+	CCG	55	7997	0
ago4-ago6_35S-EVD	Figure 2	At2G20610	65	+	CGC	64	7985	0
ago4-ago6_35S-EVD	Figure 2	At2G20610	67	+	CTG	28	7982	0
ago4-ago6_35S-EVD	Figure 2	At2G20610	74	+	CAA	26	7972	0
ago4-ago6_35S-EVD	Figure 2	At2G20610	77	+	CCA	31	7990	0
ago4-ago6_35S-EVD	Figure 2	At2G20610	78	+	CAA	64	7920	0
ago4-ago6_35S-EVD	Figure 2	At2G20610	92	+	CGT	43	7153	0
ago4-ago6_35S-EVD	Figure 2	At2G20610	98	+	CGA	68	7381	0
ago4-ago6_35S-EVD	Figure 2	At2G20610	103	+	CGT	92	7499	0
ago4-ago6_35S-EVD	Figure 2	At2G20610	109	+	CTC	47	7634	0
ago4-ago6_35S-EVD	Figure 2	At2G20610	111	+	CGA	54	7502	0
ago4-ago6_35S-EVD	Figure 2	At2G20610	114	+	CCA	53	7971	0
ago4-ago6_35S-EVD	Figure 2	At2G20610	115	+	CAA	90	7958	0
ago4-ago6_35S-EVD	Figure 2	At2G20610	119	+	CGC	55	7992	0
ago4-ago6_35S-EVD	Figure 2	At2G20610	121	+	CAA	82	7685	0
ago4-ago6_35S-EVD	Figure 2	At2G20610	125	+	CAT	28	7778	0
ago4-ago6_35S-EVD	Figure 2	At2G20610	128	+	CTT	63	7590	0
ago4-ago6_35S-EVD	Figure 2	At2G20610	132	+	CTC	55	7772	0
ago4-ago6_35S-EVD	Figure 2	At2G20610	134	+	CCC	37	7746	0
ago4-ago6_35S-EVD	Figure 2	At2G20610	135	+	CCA	56	7704	0
ago4-ago6_35S-EVD	Figure 2	At2G20610	136	+	CAC	83	7705	0
ago4-ago6_35S-EVD	Figure 2	At2G20610	138	+	CGT	53	7771	0
ago4-ago6_35S-EVD	Figure 2	At2G20610	141	+	CCT	55	7620	0
ago4-ago6_35S-EVD	Figure 2	At2G20610	142	+	CTG	44	7620	0
ago4-ago6_35S-EVD	Figure 2	At2G20610	146	+	CTT	42	7488	0
ago4-ago6_35S-EVD	Figure 2	At2G20610	149	+	CCC	45	7691	0
ago4-ago6_35S-EVD	Figure 2	At2G20610	150	+	CCT	42	7693	0
ago4-ago6_35S-EVD	Figure 2	At2G20610	151	+	CTC	50	7691	0
ago4-ago6_35S-EVD	Figure 2	At2G20610	153	+	CAC	58	7682	0
ago4-ago6_35S-EVD	Figure 2	At2G20610	155	+	CTA	23	7942	0
ago4-ago6_35S-EVD	Figure 2	At2G20610	158	+	CGA	42	7932	0
ago4-ago6_35S-EVD	Figure 2	At2G20610	161	+	CGC	49	7966	0
ago4-ago6_35S-EVD	Figure 2	At2G20610	163	+	CTC	32	7702	0
ago4-ago6_35S-EVD	Figure 2	At2G20610	165	+	CGT	48	7699	0
ago4-ago6_35S-EVD	Figure 2	At2G20610	169	+	CTG	50	7865	0
ago4-ago6_35S-EVD	Figure 2	At2G20610	172	+	CTT	33	7841	0
ago4-ago6_35S-EVD	Figure 2	At2G20610	176	+	CAG	47	7716	0
ago4-ago6_35S-EVD	Figure 2	At2G20610	183	+	CTC	34	7059	0
ago4-ago6_35S-EVD	Figure 2	At2G20610	185	+	CGA	43	7023	0
ago4-ago6_35S-EVD	Figure 2	At2G20610	192	+	CGC	43	6557	0
ago4-ago6_35S-EVD	Figure 2	At2G20610	194	+	CAA	54	6569	0
ago4-ago6_35S-EVD	Figure 2	At2G20610	204	+	CTT	30	6256	0
ago4-ago6_35S-EVD	Figure 2	At2G20610	207	+	CTT	33	6241	0
ago4-ago6_35S-EVD	Figure 2	At2G20610	210	+	CCC	35	6219	0
ago4-ago6_35S-EVD	Figure 2	At2G20610	211	+	CCG	69	6209	0
ago4-ago6_35S-EVD	Figure 2	At2G20610	212	+	CGA	29	6197	0
ago4-ago6_35S-EVD	Figure 2	At2G20610	234	+	CTT	39	5341	0
ago4-ago6_35S-EVD	Figure 2	At2G20610	245	+	CGA	34	4940	0
ago4-ago6_35S-EVD	Figure 2	At2G20610	250	+	CCA	24	3947	0
ago4-ago6_35S-EVD	Figure 2	At2G20610	251	+	CAT	37	3935	0
ago4-ago6_35S-EVD	Figure 2	At2G20610	256	+	CAG	24	3513	0
ago4-ago6_35S-EVD	Figure 2	35S-EVD_EVD-gag	126	+	CTT	217	5318	1
ago4-ago6_35S-EVD	Figure 2	35S-EVD_EVD-gag	129	+	CTC	287	5370	1
ago4-ago6_35S-EVD	Figure 2	35S-EVD_EVD-gag	131	+	CAA	359	5367	1
ago4-ago6_35S-EVD	Figure 2	35S-EVD_EVD-gag	144	+	CTA	366	6409	1
[truncated: 9,445 more rows]
