# Supplementary material for: An siRNA-guided ARGONAUTE protein directs RNA polymerase V to initiate DNA methylation
Source: Nat Plants. 2021 Nov 8;7(11):1461–74. doi: 10.1038/s41477-021-01008-7 (PMC8592841; doi:10.1038/s41477-021-01008-7)
Supplement: Supplementary file 4 — Sanger sequencing of bisulfite converted DNA. [file 41477_2021_1008_MOESM4_ESM.txt]

>At2G20610_1
GGGAAAACCCACTATCCGGCCATTGACCTTAGCGCCGCCAATTCCCCCTTGCTCCTGATTCTTGAACCGAGATCTTTTGT
ATACTTTACTGTTCGAACACCTTTTTTTGATCGTCCGATGTAATTAAGGGATAGAGATTGTGTTTGAATTGTTGGTTTGA
TTAAATGTAAATATTTTGTTTTCATGTTTTGGTTTTTTTTATTATGATGTTTGTGTTGTTTATAGTGGTTTTGAGGTTTG
TAAGTTTGATTTTTTTTTGAGAAAGAATGGGAGATTGATTTTGAAGGTATTGAAGTTATTGTAGATGAGAACATTGTGGC
TATGGTTGTAATTAAAAGGGCGAATTCGTTTAAACCTGCAGGACTAGTCCCTTTAGTGAGGGTTAATTCTGAGCTTGGCG
TAATCATGGTCATAGCTGTTTCCTGTGTGAAATTGTTATCCGCTCACAATTCCACACAACATACGAGCCGGAAGCATAAA
GTGTAAAGCCTGGGGTGCCTAATGAGTGAGCTAACTCACATTAATTGCGTTGCGCTCACTGCCCGCTTTCCAGTCGGGAA
ACCTGTCGTGCCAGCTGCATTAATGAATCGGCCAACGCGCGGGGAGAGGCGGCTTGCGTATTGGGCGCTCTTCCCCTTCC
CTCGCTCACTGACTCGCTGCGCTCGGTCGTTCGGCTGCGGCGAGCGGTATCAGCTCACTCAAAGGCGGTAATACGGTTAT
CCACAGAATCAGGGGATAAACGCAGGAAAGAACATGTGAGCAAAACGCCAGCAAAAGGCCAGAACCGTAAAAAGGCCGCC
GTTGCTGGCGTTTTTCCATAGGCTCCGCCCCCTTGACTATCATCACTAAAATCGACGCTCAGTCAGAGGTGGGCGAACCC
GACAGGACTTATAAAGATACCAGGCGTTTCCCCCGGAAGCTCCCTCTGGCGCTCTCCCGTTCGAACCTGCCCTACCCGAA
ACTTGTCCGCCTTTCTCCTTCGGAGAACCTGGACG
>At2G20610_2
NNGGCGACTATATAGGGCGATTGATTTAGCGGCCGCGAATTCGCCCTTGTTGCTGATTATATGAACTGAGATTTTGTATA
AGTTAATGTTTGAAGATATTTTTTTGATTGTTGGATGTAATTAAGGGATAGAGATTGTGTTTGAATTGTTGGTTTGATTA
AATGTAAATATTTTGTTTTTATGTTTTGGTTTTTTTTATTATGATGTTTGTGTTGCTTATAGTGGTTTTGAGGTTTGTAA
GTTTGATTTTTTTTTTGAGAAAGAATGGGAGATTGATTTTGAAGGTATTGAAGTTATTGTAGATGAGAACACTGTGGCTA
TGGTTGTAATTAAAAGGGCGAATTCGTTTAAACCTGCAGGACTAGTCCCTTTAGTGAGGGTTAATTCTGAGCTTGGCGTA
ATCATGGTCATAGCTGTTTCCTGTGTGAAATTGTTATCCGCTCACAATTCCACACAACATACGAGCCGGAAGCATAAAGT
GTAAAGCCTGGGGTGCCTAATGAGTGAGCTAACTCACATTAATTGCGTTGCGCTCACTGCCCGCTTTCCAGTCGGGAAAC
CTGTCGTGCCAGCTGCATTAATGAATCGGCCAACGCGCGGGGAGAGGCGGTTTGCGTATTGGGCGCTCTTCCGCTTCCTC
GCTCACTGACTCGCTGCGCTCGGTCGTTCGGCTGCGGCGAGCGGTATCAGCTCACTCAAAGGCGGTAATACGGTTATCCA
CAGAATCAGGGGATAACGCAGGAAAGAACATGTGAGCAAAAGGCCAGCAAAAGGCCAGGAACCGTAAAAAGGCCGCGTTG
CTGGCGTTTTTCCATAGGCTCCGCCCCCCTGACGAGCATCACAAAAATCGACGCTCAAGTCAGAGGTGGCGAACCCGACA
GGACTATAAAGGATACCAGGCGTTTCCCCCTGGAAGCTCCCTCGTGCGCTCTCCTGTTCCGACCCTGCCGCTTACCGGAT
ACTGTCCGCCTTTCTCCTTTCGGGAAGCGTGCGCTTCTCATAACTCACGCTGTAGTATCTCAGTTCGGTGTAAGTCGTTC
GCTCCAGCTGGACTGTGTGCACGAACCCCCGTTACACCGACCCTGCCCTTATCCGGTACTATCGTCTGAGATCCAACCGG
AAAACCNNNTATN
>At2G20610_3
NCGTAAAAGAGGCACGAGATATTGGGCGATTGATTTAGCGGCCGCGAATTCGCCCTTTTAATTACAACCATAACCACAGT
GTTCTCATCTACAATAACTTCAATACCTTCAAAATCAATCTCCCATTCTTTCTCAAAAAAAAAATCAAACTTACAAACCT
CAAAACCACTATAAACAACACAAACATCATAATAAAAAAAACCAAAACATAAAAACAAAATATTTACATTTAATCAAACC
AACAATTCAAACACAATCTCTATCCCTTAATTACATCCAACAATCAAAAAAATATCTTCAAACATTAACTTATACAAAAA
ATCTCAATTCATATAATCAGCAACAAGGGCGAATTCGTTTAAACCTGCAGGACTAGTCCCTTTAGTGAGGGTTAATTCTG
AGCTTGGCGTAATCATGGTCATAGCTGTTTCCTGTGTGAAATTGTTATCCGCTCACAATTCCACACAACATACGAGCCGG
AAGCATAAAGTGTAAAGCCTGGGGTGCCTAATGAGTGAGCTAACTCACATTAATTGCGTTGCGCTCACTGCCCGCTTTCC
AGTCGGGAAACCTGTCGTGCCAGCTGCATTAATGAATCGGCCAACGCGCGGGGAGAGGCGGTTTGCGTATTGGGCGCTCT
TCCGCTTCCTCGCTCACTGACTCGCTGCGCTCGGTCGTTCGGCTGCGGCGAGCGGTATCAGCTCACTCAAAGGCGGTAAT
ACGGTTATCCACAGAATCAGGGGATAACGCAGGAAAGAACATGTGAGCAAAAGGCCAGCAAAAGGCCAGGAACCGTAAAA
AGGCCGCGTTGCTGGCGTTTTTCCATAGGCTCCGCCCCCCTGACGAGCATCACAAAAATCGACGCTCAAGTCAGAGGTGG
CGAAACCCGACAGGACTATAAAGATACCAGCGTTTCCCCCTGGAAGCTCCCTCGTGCGCTCTCTGTTCCGACCCTGCCGC
TTACCGGATACCTGTCCGCCTTTCTCCCTTCGGGAAGCGTGCGCTTTCTCATAGCTCACGCTGTAGGTATCTCAGTTCGT
GTAGTCGTTCGCTCAAGCTGGGCTGTGTGCACGAACCCCGTCAGCCCGACGCTGCGCCTATCGGTACTATCGTCTTGAGT
CACCGGTAGAACCGACTTATCGCACTGCAGCAGCACTTGTANGATAGCGAGCAGANTAGCGTGCTANNAGTCTTGANNNG
CTANNCGCTACTGAAGACGATTGNNATCGGCTCTTGCTTGAAGACCAG
>At2G20610_4
NNCTCCTATAGGGCGATTGATTTAGCGGCCGCGAATTCGCCCTTGTTGCTGATTATATGAACCGAGATCTTTTGTATAAG
TTAATGTTTGAAGATATTTTTTTGATTGTTGGATGTAATTAAGGGATAGAGATTGTGTTTGAATTGTTGGTTTGATTAAA
TGTAAATATTTTGTTTTTATGTTTTGGTTTTTTTTATTATGATGTTTGTGTTGTTTATAGTGGTTTTGAGGTTTGTAAGT
TTGATTTTTTTTTGAGAAAGAATGGGAGATTGATTTTGAAGGTATTGAAGTTATTGTAGATGAGAACATTGTGGTTATGG
TTGTAATTAAAAGGGCGAATTCGTTTAAACCTGCAGGACTAGTCCCTTTAGTGAGGGTTAATTCTGAGCTTGGCGTAATC
ATGGTCATAGCTGTTTCCTGTGTGAAATTGTTATCCGCTCACAATTCCACATAACATACCAGCCGGAAATATAAT
>At2G20610_5
AAGATGAGAAGTCTTAGTATATTGGGCGATTGATTTAGCGGCCGCGAATTCGCCCTTTTATTACAACCATAACCACAATG
TTCTCATCTACAATAACTTCAATACCTTCAAAATCAATCTCCCATTCTTTCTCAAAAAAAAATCAAACTTACAAACCTCA
AAACCACTATAAACAACACAAACATCATAATAAAAAAAACCAAAACATAAAAACAAAATATTTACATTTAATCAAACCAA
CAATTCAGACACAATCTCTATCCCTTAATTACATCCAACAATCAAAAAAATATCTTCAAACATTAACTTATACAAAAAAT
CTCAATTCATATAATCAACAACAAGGGCGAATTCGTTTAAACCTGCAGGACTAGTCCCTTTAGTGAGGGTTAATTCTGAG
CTTGGCGTAATCATGGTCATAGCTGTTTCCTGTGTGAAATTGTTATCCGCTCACAATTCCACACAACATACGAGCCGGAA
GCATAAAGTGTAAAGCCTGGGGTGCCTAATGAGTGAGCTAACTCACATTAATTGCGTTGCGCTCACTGCCCGCTTTCCAG
TCGGGAAACCTGTCGTGCCAGCTGCATTAATGAATCGGCCAACGCGCGGGGAGAGGCGGTTTGCGTATTGGGCGCTCTTC
CGCTTCCTCGCTCACTGACTCGCTGCGCTCGGTCGTTCGGCTGCGGCGAGCGGTATCAGCTCACTCAAAGGCGGTAATAC
GGTTATCCACAGAATCAGGGGATAACGCACGAAAGAACATGTGAGCAAAAGGCCAGCAAAAGGCCAGGAACCGTAAAAAG
GCCGCGTTGCTGGCGTTTTTCCATAGGCTCCGCCCCCCTGACGAGCATCACAAAAATCGACGCTCAAGTCAGAGGTGGCG
AAACCCGACAGGACTATAAAGATACCAGGCGTTTCCCCCTGAAGCTCCCTCGTGCGCTCTCCTGTTCCGACCCTGCCGCT
TACCGGATACCTGTCCGCCTTTCTCCCTTCGGGAAGCGTGCGCTTTCTCATAGCTCACGCTGTAAGTATCTCAGTCGGTG
TAGTCGTTCGCTCCAAGCTGGCTGGTGTGCACGACCCCCCGATCAGCCGACGCTGCCTATCGTACTATCGTCTGATCAAC
CCGTAGACTCGACTTATCGCATTGCACAGCCTGNAACAGATAGCCANCGAGNAGTAGCGGTGCTNNNNNTGANGTGNNTA
TCACGCTTACCTGAGAACGGAANTGNNTCCGGNNNCTTGCTGAGAC
>Tas3A_1
GGGATTAACTTACTATAGGGCGATTGATTTAGCGGCCGCGAATTCGCCCTTCAACCATACATCAATAACAAACAAAAAAT
ATATATAAAAATTAACTCAAAAAAAATAAACAAAATAAAAAAAAATAACTCGAACAAATTAGAGGTAGAGATAGATATCT
ATTCTATATTAAAAAAAAATAAAATAAAATCTATAAAACGAAAAAATAATAAAACGTTTAAAAAAAAATAAAATCTTACA
AAATCAAGAAAAAACCTTACAAGGTCAAGAAAAAGAGAATAATGAAATGCATCATCTAGATAAAACACAATAATTGAAAA
GAAAAAATCCGACTAAAAACTCAGATAAAATAACACCGCTTTATCATTAAAACTAAAATACCGAAAAAAAACTCAATATC
TCAACACTACAAATCCAATAATCTCTATACATCACAAAAATTATATTTTCCTTAATACCTAAAAAAAAAACTTATTACTC
TTTACAACTATAATAATCAAGGGCGAATTCGTTTAAACCTGCAGGACTAGTCCCTTTAGTGAGGGTTAATTCTGAGCTTG
GCGTAATCATGGTCATAGCTGTTTCCTGTGTGAAATTGTTATCCGCTCACAATTCCACACAACATACGAGCCGGAAGCAT
AAAGTGTAAAGCCTGGGGTGCCTAATGAGTGAGCTAACTCACATTAATTGCGTTGCGCTCACTGCCCGCTTTCCAGTCGG
GAAACCTGTCGTGCCAGCTGCATTAATGAATCGGCCAACGCGCGGGGAGAGGCGGTTTGCGTATTGGGCGCTCTTCCGCT
TCCTCGCTCACTGACTCGCTGCGCTCGGTCGTTCGGCTGCGGCGAGCGGTATCAGCTCACTCAAAGGCGGTAATACGGTT
ATCCACAGAATCAGGGGATAACCCAGAAAGAACATGTGAGCAAAAGGCCAGCAAAAGGCAGGAACCGTAAAAGGCCTCGT
TGCTGGCGTTTTTCCATAGCTCGCCCCCTGATAAGCCTACACAATCTATGCCTAAGTAGAGCTGTCAAACCGACGGGAAT
ATAA
>Tas3A_2
GGGTGAACTATATAGGGCGATTGATTTAGCGGCCGCGAATTCGCCCTTGATTATTATAGTTGTAAAGAGTAATAAGTTTT
TTTTTTAGGTATTAAGGAAAATATAATTTTTGTGATGTATAGAGATTATTGGATTTGTTGTGTTGAGATATTGAGTTTTT
TTTTGGTATTTTAGTTTTAATGATAAAGTGGTGTTATTTTATTTGAGTTTTTAGTTGGATTTTTTTTTTTAATTATTGTG
TTTTATTTAGATGATGTATTCTATTATTTTTTTTTTTTTGATTTTGTAAGGTTGTTTTTTGATTTTGTAAGATTTTATTT
TTTTTTAAATGTTTTATTATTTTTTTGTTTTATAGACTCTATTTTATTTTTTTTTAATATAGGGGACATATTTAGTTTTA
TTTTTAACTTGATTGAGTTAATTTTTTTTCCATTGTTTCTTTCCTTCGAGTTAATTTCTAGCTATATTACTTGTTTCA
>Tas3A_3
AGGAAGACTAGATAGGGCGATTGAATTTAGCGGCCGCGAATTCGCCCTTCAACCATACATCAATAACAAACAAAAAATAT
ATATAAAAATTAACTCAAAAAAAATAAACAAAATAAAAAAAAATAACCCGAACAAATTAAAAATAAAAATAAATATCTAT
TCTATATTAAAAAAAAATAAAATAAAATCTATAAAACGAAAAAATAATAAAACGTTTAAAAAAAAATAAAATCTTACAAA
ATCAAAAAAAAACCTTACAAAATCAAAAAAAAAAAAAATAATAAAATACATCATCTAAATAAAACACAATAATTAAAAAA
AAAATCCGACTAAAAACTCAGATAAAATAACACCGCTTTATCATTAAAACTAAAATACCGAAAAAAAACTCAATATCTCA
ACACAACAAATCCAATAATCTCTATACATCACAGAAATTATATTTTCCTTAATACCTAAAAAAAAAAACTTATTACTCTT
TACAACTATAATAATCAAGGGCGAATTCGTTTAAACCTGCAGGACTAGTCCCTTTAGTGAGGGTTAATTCTGAGCTTGGC
GTAATCATGGTCATAGCTGTTTCCTGTGTGAAATTGTTATCCGCTCACAATTCCACACAACATACGAGCCGGAAGCATAA
AGTGTAAAGCCTGGGGTGCCTAATGAGTGAGCTAACTCACATTAATTGCGTTGCGCTCACTGCCCGCTTTCCAGTCGGGA
AACCTGTCGTGCCAGCTGCATTAATGAATCGGCCAACGCGCGGGGAGAGGCGGTTTGCGTATTGGGCGCTCTTCCGCTTC
CTCGCTCACTGACTCGCTGCGCTCGGTCGTTCGGCTGCGGCGAGCGGTATCAGCTCACTCAAAGGCGGTAATACGGTTAT
CCACAGAATCAGGGATAACGCAGAAAGAACATGTGAGCAAAGGCCAGCAAAAGCCAGGAACCGTAAAAGCCGCGTTGCTG
GCGTTTTCCATAGCTCCGCCCCCCTGACGAGCATCACAAAAATCGACGCTCAGTCGAGTGCGAACCCGACAGACTATAAG
AACTAGCGTTTCCCCTGAGCTCCTCGTGCGCTCTCTGTCGACTGCGGCTACGATACTGTCGCTTNNCTCGAAGCGTGGCC
TNCTAGTCAGCTGTAGATCTCAATCGGGTAGGTCTTNNNCAAGC
>Tas3A_4
TGAGGACTCCCTATAGGGCGAGGTGAGTTAGCGGCCGCGAATTCGCCCTTCAACCATACATCAATAACAAACAAAAAATA
TATATAAAAATTAACTCAAAAAAAATAAACAAAATAAAAAAAAATAACTCAAACAAATTAAAAATAAAAATAAATATCTA
TTCTATATTAAAAAAAAATAAAATAAAATCTATAAAACAAAAAAATAATAAAACATTTAAAAAAAATAAAATCTTACAAA
ATCAAAAAAAAACCTTACAAAATCAAAAAAAAAAAATAATAAAATACATCATCTAAATAAAACACAATAATTAAAAAAAA
AAAATCCAACTAAAAACTCAAATAAAATAACACCACTTTATCATTAAAACTAAAATACCAAAAAAAAACTCAATATCTCA
ACACAACAAATCCAATAATCTCTATACATCACAAAAATTATATTTTCCTTAATACCTAAGAAAAAAACTTATTACTCTTT
ACAACTATAATAATCAGGGGCGAATTCGTTTAAACCTGCAGGACTAGTCCCTTTAGTGAGGGTTAATTCTGAGCTTGGCG
TAATCATGGTCGTAGCTGTTTCCTGTGTGGAATTGTTATCCGCTCACAATTCCACACAACATACGAGCCGGAGGCATAAA
GTGTAAAGCCTGGGGTGCCTAATGAGTGAGCTAACTCACATTAATTGCGTTGCGCTCACTGCCCGCTTTCCAGTCGGGGA
AACCTGTCGTGCCAGCTGCGTTAGTGAATCGGCCAACGCGCGGGGGAGAGGCGGTTTGCGTAGTGGGCGCTCTTCCGCTT
CCTGGGCTCGCTGACTCGCTGCGCTCGGTCGTTCGCGTGCGGGGAGCGGGGAGGACTCACTCAGGGGGGGAATACGGTTA
TCCCCGACACGCGGGATAACGCAGGAAAGAACATGTGAGCGAAAGGCCACCAACGGCCAGGACCGTAAAGGGCGCGTAGG
CTGGGGTTTTCCGAAGCCCCGACGGCCATGACACGAATCTCAATAGCG
>Tas3A_5
GGGGGAAAATAATATAGGGCGATTGAATTTAGCGGCCGCGAATTCGCCCTTCAACCATACATCAATAACAAACAAAAAAT
ATATATAAAAATTAACTCAAAAAAAATAAACAAAATAAAAAAAAATAACTCGAACGAATTAAAAATAAAAATAAATATCT
ATTCTATATTAAAAAAAAATAAAATAAAATCTATAAAACGAAAAAATAATAAAACATTTAAAAAAAAATAAAATCTTACA
AAATCAAAAAAAAACCTTACAAAATCAAAAAAAAAAAAATAATAAAATACATCATCTAAATAAAACACAATAATTAAAAA
AAAAAAATCCGACTAAAAACTCAAATAAAATAACACCGCTTTATCATTAAAACTAAAATACCAAAAAAAAACTCAATATC
TCAACACAACAAATCCAATAATCTCTATACATCACAAAAATTATATTTTCCTTAATACCTAAAAAAAAAACTTATTACGC
TTTACAACTATAATAATCAAGGGCGAATTCGTTTAAACCTGCAGGACTAGTCCCTTTAGTGAGGGTTAATTCTGAGCTTG
GCGTAATCATGGTCATAGCGGTTTCCTGTGTGAAATTGTTATCCGCTCACAAGTCCACGCAACATACGAGCCGGAAGCAT
AAAGTGTAAAGCCTGGGGGTGCCTAATGAGTGAGCTAACTCACATTAATTGCGTTGCGCTCACTGCCCGCTTTCCAGTCG
GGAAACCTGTCGTGCCAGCTGCATTAATGAATCGGCCAACGCGCGGGGAGAGGCGGTTTGCGTATTGGGGGCTCTTCCGC
TTCCTCGCTCACTGACTCGCTGCGCTCGGTCGTTGGCTGCGGCGAGCGGTATCAGCTCACTCAAAGGCGGTAATACGGTT
ATCCCAGAATCGGGGGATAACGCAGGAAAGAACATGTGAGCAAAAGGCCAGCAAAAGGCCAGGAACCGGTAAAAAGGCCG
CGTTGCTGGCGTTTTACATAGCTCCGCGCCCTGACGAGCATCACGAAAATCGCGCTCAAGTCAGAGTGGCGAAACCCGAC
AGGACTATANGATACAGGCGTTTCCCTTGGAGGCTCCTCGTGGCTCTCTGTTCCGACTGCGCTTACGGATACTGTACGCG
TTCTCNTGAGGAGCGTGGGGCATTTCTGCT
>Tas3A_6
GGAATTACTAATATAGGGCGATTGATTTAGCGGCCGCGAATTCGCCCTTGATTATTATAGTTGTAAAGAGTAATAAGTTT
TTTTTTAGGTATTAAGGAAAATATAATTTTTGTGATGTATAGAGATTATTGGATTTGTTGTGTTGAGATATTGAGTTTTT
TTTCGGTATTTTAGTTTTAATGATAAAGTGGTGTTATTTTATTTGAGTTTTTAGTTGGATTTTTTTTTTTAATTATTGTG
TTTTATTTAGATGATGTATTTTATTATTTTTTTTTTTTTGATTTTGTAAGGTTTTTTTTTGATTTTGTAAGATTTTATTT
TTTTTTAAATGTTTTATTATTTTTTTGTTTTATAGATTTTATTTTATTTTTTTTTAATATAGAATAGATATTTATTTTTA
TTTTTAATTTGTTTGAGTTATTTTTTTTTATTTTGTTTATTTTTTTTGAGTTAATTTTTATATATATTTTTTGTTTGTTA
TTGATGTATGGTTGAAGGGCGAATTCGTTTAAACCGGCAGGACTAGTCCCTTTAGGGAGGGGTAATTATAAGGTTGGCGT
AATTAAGGTCGTAGCTGTTTCCTGTGTGAAATTGTTATCCGCTCACAATACCCACCAAAGTAAGAAAAGAAAAAGAAGGA
>Tas3A_7
NGGGGACTAGATAGGGCGATTGATTTAGCGGCCGCGAATTCGCCCTTCAACCATACATCAATAACAAACAAAAAATATAT
ATAAAAATTAACTCAAAAAAAATAAACAAAATAAAAAAAAATAACTCGAACGAATTAAAAATAAAAATAAATATCTATTC
TATATTAAAAAAAAATAAAATAAAATCTATAAAACAAAAAAATAATAAAACATTTAAAAAAAGATGGAATCTTACAAAAT
CAAGAAAAGGCCTTACAAGATCAAGAAAAAAAGAATAATGAAATGCATCATCTAGATAAAACACAATAATTGAAAAGAAA
AAATCCGACTAAAAGCTCAGATAGAATAACACCGCTTTATCATTAAAACTAAAATACCGAAAAAAAACTCAATATCTCAA
CACAACGAATCCAATAATCTCTATACATCACAAAAAATTATATTTTCCTTAATACCTAAAAAAAAACTTATTACTCTTTA
CAACTATAATAATCAAGGGCGAATTCGTTTAAACCTGCAGGACTAGTCCCTTTAGTGAGGGTTAATTCTGAGCTTGGCGT
AATCATGGTCATAGCTGTTTCCTGTGTGAAATTGTTATCCGCTCACAATTCCACACAACATACGAGCCGGAAGCATAAAG
TGTAAAGCCTGGGGTGCCTAATGAGTGAGCTAACTCACATTAATTGCGTTGCGCTCACTGCCCGCTTTCCAGTCGGGAAA
CCTGTCGTGCCAGCTGCATTAATGAATCGGCCAACGCGCGGGGAGAGGCGGTTTGCGTATTGGGCGCTCTTCCGCTTCCT
CGCTCACTGACTCGCTGCGCTCGGTCGTTCGGCTGCGGCGAGCGGTATCAGCTCACTCAAAGGCGGTAATACGGTTATCC
ACAGAATCAGGGGATAACGCAGAAAGAACATGTGAGCAAAAGCCAGCAAATGCCAGGAACCGTAAAAGGCGCGTTGCTGG
CGTTTTCCATAGGCTCCGCCCCCCTGACGAGCATCACAAAAATCGACGCTCAAGTCAGAGTGCCGAAACCCGACAGGACT
ATAAGATACCAGGCGTTTCCCCTGAGCTCCCTCGTGCGCTCTCCTGTCGACCCTGCCGCTTACCGATACCTGTCCGCTTC
TCCTCGGAGCGTGGCGCTTCTCTAGCTCAGCCTGTAGGTCTCAGTCGGTGTAAGTCGTCGCTCAGCTGGCTGTGACGACC
CCAGTCACGANGCTGCNNCGTACATGCTANNACGTAGACTACCTATTCGCTCACTGTGCNACG
>SimpleHat2_1
AGNTNACTATATAGGGCGATTGATTTAGCGGCCGCGAATTCGCCCTTAAAAAGTGGAATTTGTAAATATCTTAAGTTTGA
TGATAATGAATTAATAATTATTATTATTTATTATTGTTTTATAATAATAATTAATTAAATTATTATTTAAATGAGTTAAT
TTATTTAATAATTTAATTTATAAAATTAAATGAGTTATGGGTTGATTTAAATTTATTTAATAAAATGAGTGGGGTTAATC
TATAATTTATTTAATTTTATATTTATTTGATTATGAGTTGAGTTGAGTTGGGTTACCCATTTTGACACTCCTAAAGATAT
TATATTTTAAAGATATTATAATTTAAATAAAATTGAGAAAGAAGACGTTTTTTGACAATATGAAAATAAAGGGCGAATTC
GTTTAAACCTGCAGGACTAGTCCCTTTAGTGAGGGTTAATTCTGAGCTTGGCGTAATCATGGTCATAGCTGTTTCCTGTG
TGAAATTGTTATCCGCTCACAATTCCACACAACATACGAGCCGGAAGCATAAAGTGTAAAGCCTGGGGTGCCTAATGAGT
GAGCTAACTCACATTAATTGCGTTGCGCTCACTGCCCGCTTTCCAGTCGGGAAACCTGTCGTGCCAGCTGCATTAATGAA
TCGGCCAACGCGCGGGGAGAGGCGGTTTGCGTATTGGGCGCTCTTCCGCTTCCTCGCTCACTGACTCGCTGCGCTCGGTC
GTTCGGCTGCGGCGAGCGGTATCAGCTCACTCAGAGGCGGGAAATAGCGTTATCCACATAATCCGCGGAATACGCAGGAA
ACAACATGTGAACAAAATGCCCACAAAGCGGCCCACACCGTAAAAACGCTACAATGTGGCGTTTTCCATATGCTCCCCCC
CCTGAACCCCCTTCACAAAAATTCACGCTAAATTCGAGGTGGTCAAACGCGACAAAACTAAAGAGGTACCAAACATTCAA
CCTGTTAGCTCCGGAGGCGCCCTCCTGCTCCCTACCGGCCGTACACGGAAGTTGGTGGACTTTTTCTTCTTTGATCATTC
>SimpleHat2_2
TNGTTGACTCGTATAGGGCGATTGATTTAGCGGCCGCGAATTCGCCCTTTATTTTCATATGTCAAAAAAACATCTTCTTT
CTCAATTTTATTTAAATTATAGTATCTTTAGAGTGTGATATCTTTAGGAGTGTCAAAATGGGTAACCCAACTCAACTCAA
CTCATAATCAAATGAGTATAGAATTAAATGAATTATAAATTGACCCAACTCATTTTATTAAATAAATTTAAATCAACCCA
TAACTCATTTAATTTTATAAATTAAATTATTAAATAAATTAACTCATTTAAATAATAATTTAATTAATTATTATTATAAA
ACAATAATAAATAATAATAATTATTAATTCATTATCATCAAACTTAAGATATTTACAGATTCCACTTTTTAAGGGCGAAT
TCGTTTAAACCTGCAGGACTAGTCCCTTTAGTGAGGGTTAATTCTGAGCTTGGCGTAATCATGGTCATAGCTGTTTCCTG
TGTGAAATTGTTATCCGCTCACAATTCCACACAACATACGAGCCGGAAGCATAAAGTGTAAAGCCTGGGGTGCCTAATGA
GTGAGCTAACTCACATTAATTGCGTTGCGCTCACTGCCCGCTTTCCAGTCGGGAAACCTGTCGTGCCAGCTGCATTAATG
AATCGGCCAACGCGCGGGGAGAGGCGGTTTGCGTATTGGGCGCTCTTCCGCTTCCTCGCTCACTGACTCGCTGCGCTCGG
TCGTTCGGCTGCGGCGAGCGGTATCAGCTCACTCAAAGGCGGTAATACGGTTATCCACAGAATCAGGGGATAACGCAGAA
AGAACATGTGAGCAAAATGCCAGCAAAAGGCCAGGAACCGTAAAAACGCCGCGTTGCTGGCGTTTTCCATAAGCTCCGCC
CCCTGACGAGCATCACAAAAATCGACGCTCAGTCAGAGGTGGCGAAACCCGACAGGACTATAAAGATACCAGGCGTTTCC
CCCTGGAGCTCCTCGTGCACTCTCCTGTTCCGACCCTGCCGCTACCGGAAACCTGTCAGCATTTTCCTTCAGGAAACGTT
GAGCTTTTCTCATAGTTACGCTGTAGGCTTTAGATCGTGAACGGCCGTCGCCGCAGCTGGCCGTGGTGCACGAG
>SimpleHat2_3
AGGGTAACTAGTATAGGGCGATTGATTTAGCGGCCGCGAATTCGCCCTTAAAAAGTGGAATCCGTAAATATCTTAAGTTT
GATGATAATGAATTAATAATTATTATTATTTATTATTGTTTTATAATAATAATTAATTAAATTATTATTTAAATGAGTTA
ATTTATTTAATAATTTAATTTATAAAATTAAATGAGTTATGGGTTGATTTAAATTTATTTAATAAAATGAGTTGGGTTAA
TTTATAATTTATTTAATCCTATATTTATTTGATTATGAGTTGAGTTGAGTTGGGTTACCCATTTTGACACCCCTAAAGAT
ATCATATCTTAAAGATATTATAATCTAAATAAAATTGAGAAAGAAGAGTTTTTTTGACGATATGAAAATAAAGGGCGAAT
TCGTTTAAACCTGCAGGACTAGTCCCTTTAGTGAGGGTTAATTCTGAACTTGGCGTAATCATGGTCATAGCTGTTTCCTG
TGTGAAATTGTTATCCGCTCACAATTCCACACAACATACGAGCCGGAAGCATAAAGTGTAAAGCCTGGGGTGCCTAATGA
GTGAGCTAACTCACATTAATTGCGTTGCGCTCACTGCCCGCTTTCCAGTCGGGAAACCTGTCGTGCCAGCTGCATTAATG
AATCGGCCAACGCGCGGGGAGAGGCGGTTTGCGTATTGGGCGCTCTTCCGCTTCCTCGCTCACTGACTCGCTGCGCTCGG
TCGTTCGGCTGCGGCGAGCGGTATCAGCTCACTCAAAGGCGGTAATACGGTTATCCACAGAATCACGGGATAACGCACGA
AAGAACATGTGAGCACAAGCCAGCAAAAAGCCAGGAAACCTAAAAAAGGCCGCGTTGCTGCGTTTTTCCATAGCTCCGCC
TCCCCTGACGAGCATCACAAAAATCGACGCTCAGTCCAAGTGGCGGAACCGACAGGACTAGATAGATACCAGCGTTTCCC
CTGGAGCTCCTCTTGCGCTCTCCTGTATCCGAAC
>SimpleHat2_4
GNGGGACCTAGATAGGGCGATTGATTTAGCGGCCGCGAATTCGCCCTTTATTTTCATATTATCAAAAAAACGTCTTCTTT
CTCAATTTTATTTAAATTATAATATCTTTAAAATATAATATCTTTAAAAATATCAAAATAAATAACCCAACTCAACTCAA
CTCATAATCAAATAAATATAAAATTAAATAAATTATAAATTAACCCAACTCATTTTATTAAATAAATTTAAATCAACCCA
TAACTCATTTAATTTTATAAATTAAATTATTAAATAAATTAACTCATTTAAATAATAATTTAATTAATTATTATTATAAA
ACAATAATAAATAATAATAATTATTAATTCATTATCATCAAACTTAAGATATTTACGGATTCCACTTTTTAAGGGCGAAT
TCGTTTAAACCTGCAGGACTAGTCCCTTTAGTGAGGGTTAATTCTGAGCTTGGCGTAATCATGGTCATAGCTGTTTCCTG
TGTGAAATTGTTATCCGCTCACAATTCCACACAACATACGAGCCGGAAGCATAAAGTGTAAAGCCTGGGGTGCCTAATGA
GTGAGCTAACTCACATTAATTGCGTTGCGCTCACTGCCCGCTTTCCAGTCGGGAAACCTGTCGTGCCAGCTGCATTAATG
AATCGGCCAACGCGCGGGGAGAGGCGGTTTGCGTATTGGGCGCTCTTCCGCTTCCTCGCTCACTGACTCGCTGCGCTCGG
TCGTTCGGCTGCGGCGAGCGGTATCAGCTCACTCAAAGGCGGTAATACGGTTATCCACAGAATCAGGGGATAACGCAAGA
AAGAACATGTGAGCAAAAAGCCAGCAAAATGCCAGGACCGTAAAAAGGCCGCGTTGCTGGCGTTTTTCCATAGGCTCCGC
CCCCTGACGAGCATCGCAAAAATCGACGCTCAAGTCCGAAGTGGCGAAACACGGACAGGACTATAAGATCCCAGGCGTTT
CCCCCTGAAACTCCTCGCGCGTCTCTGTTCCGACCCGCAGCTACCGATACCGGTCGCCTTCTCCTTCCGGGAGCGAGCGA
CGCTTCTCCTACCTCAACTATAGGATACTACACG
>SimpleHat2_5
AGGNAAGACTAATATAGGGCGAATTGAATTTAGCGGCCGCGAATTCGCCCTTAAAAAGTGGAATTTGTAAATATTTTAAG
TTTGATGATAATGAATTAATAATTATTATTATTTATTATTGTTTTATAATAATAATTAATTAAATTATTATTTAAATGAG
TTAATTTATTTAATAATTTAATTTATAAAATTAAATGAGTTATGGGTTGATTTAAATTTATTTAATAAAATGAGTTGGGT
TAATTTATAATTTATTTAATTCTATATTCATTTGATTATGAGTTGAGTTGAGTTGGGTTACCCATTTTGACATTTTTAAA
GATATTATATTTTAAAGATATTATAATTTAAATAAAATTGAGAAAGAAGACGTTTTTTTGACAATATGAAAATAAAGGGC
GAATTCGTTTAAACCTGCAGGACTAGTCCCTTTAGTGAGGGTTAATTCTGAGCTTGGCGTAATCATGGTCATAGCTGTTT
CCTGTGTGAAATTGTTATCCGCTCACAATTCCACACAACATACGAGCCGGAAGCATAAAGTGTAAAGCCTGGGGTGCCTA
ATGAGTGAGCTAACTCACATTAATTGCGTTGCGCTCACTGCCCGCTTTCCAGTCGGGAAACCTGTCGTGCCAGCTGCATT
AATGAATCGGCCAACGCGCGGGGAGAGGCGGTTTGCGTATTGGGCGCTCTTCCGCTTCCTCGCTCACTGACTCGCTGCGC
TCGGTCGTTCGGCTGCGGCGAGCGGTATCAGCTCACTCAGAGGCGGTAATACGGTTATCCACAGAATCAGGGGATAACGC
AAGAAAAGAACATGTGAGCAAGAGGCCAGCAAAAGGCCAGGGAACCGTAAAAAGGCCGCGTTGCTGGCGTTTTTCCATAG
GCTCCGCCCCCCTGGACGAACATCCAAAAGTCGACGCTCAATCAGA
>SimpleHat2_6
GGGTAACTAGTATAGGGCGATTGATTTAGCGGCCGCGAATTCGCCCTTAAAAAGTGGAATCCGTAAATATCTTAGTTTGA
TGATAATGAATTAATAATTATTATTATTTATTATTGTTTTATAATAATAATTAATTAAATTATTACTTAAATGAGTTAAT
TCATTTAATAATTTAATCTATAAAATTAAATGAGTTATGGGTTGATTCAAACCTATTTAACAAAATGAGTTGGGTCAACC
CATAATTTATTTAACCCTATACTCATTTGATTATGAGTTGAGTTGAGTTGGGTTACCTATTTTGATATTTTTAAAGATAT
TATATTTTAAAGATATTATAATTTAAATAAAATTGAGAAAGAAGACGTTAAGGGCGAATTCGTTTAAACCTGCAGGACTA
GTCCCTTTAGTGAGGGTTAATTCTGAGCTTGGCGTAATCATGGTCATAGCTGTTTCCTGTGTGAAATTGTTATCCGCTCA
CAATTCCACACAACATACGAGCCGGAAGCATAAAGTGTAAAGCCTGGGGTGCCTAATGAGTGAGCTAACTCACATTAATT
GCGTTGCGCTCACTGCCCGCTTTCCAGTCGGGAAACCTGTCGTGCCAGCTGCATTAATGAATCGGCCAACGCGCGGGGAG
AGGCGGTTTGCGTATTGGGCGCTCTTCCGCTTCCTCGCTCACTGACTCGCTGCGCTCGGTCGTTCGGCTGCGGCGAGCGG
TATCAGCTCACTCAAAGGCGGTAATACGGTTATCCACAGAATCAGGGGATAACGCACGAAAGAACATGTGAGCAAAACGC
CAGCAAAAGCCAGGAACCGTAAAAAGCCGCGTTGCTGGCGTTTTTCCATAGCTCCGCCCCCTGACGAGCATCACAAAAAT
CGACGCTCAGTCAGAGTGGCGAAACCCGACAGGACTATAAGATACCAGGCGTTTCCCCTGGAAGCTCCCTCGTGCGCTCT
CTGTTCCGACCCTGCGCTTACCGGATACCTGTCCGCCTTTCTCCCTTCAGGAAGCGTGAGCGCTTTCTCATAGCTCCAGC
TGTAGTTCTCAGTTCGNGTAAGTCGGTCGCTCNACTGGCCTGTGTGACAGAACCCTCGGTTCGACCGACGCATGCGCATA
TCCGTACTATCGTCTGGGATCCAACNGTAGACGACTATTCCCCCCTGCACAGCCACTGGTACCGGATAGCNANNANNNGT
TGAGCGTGGCTACNNNTCTAGAACG
>SimpleHat2_7
GNGAAGGACTAGATAGGGCGAATTGAATTTAGCGGCCGCGAATTCGCCCTTTATTTTCATATTGTCAAAAAAACATCTTC
TTTCTCAATTTTATTTAAATTATAATATCTTTAAGGTGTAATATCTTTAGGGGTGTCAAAATGGGTAACCCAACTCAACT
CAACTCATAATCAAATGAGTATAGGATTAAATGAGTTATGGGTTGACCCAACTCATTTTGTTAAATGGATTTAAATCAAC
CCATAACTCATTTAATTTTATGGGTTGAGTTGTTAAATGGATTAACTCATTTAAATAATAATTTAATTTATTATTATTAT
AAAACAATAATAAATAATAATAATTATTAATTCATTATCATCAAACTTAAAATATTTACAGATTCCACTTTTTAAGGGCG
AATTCGTTTAAACCTGCAGGACTAGTCCCTTTAGTGAGGGTTAATTCTGAGCTTGGCGTAATCATGGTCATAGCTGTTTC
CTGTGTGAAATTGTTATCCGCTCACAATTCCACACAACATACGAGCCGGAAGCATAAAGTGTAAAGCCTGGGGTGCCTAA
TGAGTGAGCTAACTCACATTAATTGCGTTGCGCTCACTGCCCGCTTTCCAGTCGGGAAACCTGTCATGCCAGCTGCATTA
ATGAATCGGCCAACGCGCGGGGAGAGGCGGTTTGCGTATTGGGCGCTCTTCCGCTTCCTCGCTCACTGACTCGCTGCGCT
CGGGTCGTTCGGCTGCGGCGAGCGGTATCAGCTCACTCAAAGGCGGTAATACTGTTATCCACAGAATCAGGGATAACGCA
CGAAAGAACATGTGAGCAAAAGGCCAGCAAAACGCCAGGAACCGTAAAAATGCCGCGTTGCTGGCGTTTTTCCATAGGCT
CCGCCCCCCTGACGAGCATCACAAAATCGACGCTTAAGTTAGAGGGGGACAACCCGACAGGGATATAAGATACCAGGGGA
TCCTACTGGAGCCTCCCCCTGGCCCTACCCCAGGCCCACCCGC
>EVD5_1
GGGACAACTAATATAGGGCGATTGATTTAGCGGCCGCGAATTCGCCCTTAGAGCATAAGATCATGTTTTTATGTTTATAA
ATTTTTTATTTTTATTTTATTTTTTATTTTTTTCAAATTTTTTTATTATTTTTTAGTTTTATTTTTTTTAATTAACAGAT
AATAGTTTTATTTATTAGTTTGTTTGTGTTTGAATTATGGAGATTTTTTAAAAGATGATTATTACGGTGATATTTTAAGG
GGGAAATTATTTAATTTGGTTAAGAATAATAAAAACGGTGTTGTGTGGTCGTGGGTTTTGGAGTTATGTAATTTTATTTC
AAGTTTTAAAAGAAGACAAAGAAGAAGAAGAAACGGAGATTATATTTTTTGAGGAAGAAAAATGGTTTTAAGAGGATTAA
GTCGTTTTTGTTTTTTTTTAAAATTTTTTTGAAATTTTTATTTTAGAGGGATATTTTTACTGTGAGACAGTAAAAGAGTT
GTGGGATATATTTAAAAACGTGTATGGGAACGAATCGAATTTGATTCGCGTGGGTGAAGTGAAAAAAGGGAGAAAA
>EVD5_2
TGAATAACTAATATAGGGCGATTGATTTAGCGGCCGCGAATTCGCCCTTAGAGCATAAGATTATGTTTTTATGTTTATAA
ATTTTTTATTTTTATTTTATTTTTTATTTTTTCGAAATTTTTTTATTATTTTTTAGTTTTATTTTTTTTAATTAATAGAT
AATAGTTTTATTTATTAGTTCGTTTGTGTTTGAATTATGGAGATTTTTTAAAAGATGATTATTACGGTGATATTTTAAGG
GGGAAATTATTTAATTTGGTCAAGAATAATAAAAATGGTGTTGTGTGGTCGTGGGTTTTGGAGTTATGTAATCTTATTTA
AAGTTTTAAAAGAAGTCAAAGAAGAAGAAGAAACGGAGATTATATTTTCCGAGGAAGAAAAATGGTTTTAAGAGGATTAA
GTTGTTTTTGTTTTTTTTTAAAATTCTTTTGAAATTTCTATTCTAGAGGGATATTTTTACTGTGAGATAGCAAAAGAGTT
GGGGGATATATTTAAAAACGTGTATGGGAACGAATCGA
>EVD5_3
GGGGAGAACTCTTATAGGGCGATTGATTTGGGGGCGGCGAATTCGCCCTTTAATCACCTTCTTCACTTCAAACACGCGGA
TCAAATTCGATTCGTTCCCATACACATTTTTAAATATATCCCACAACTCTTTTACTATCTCACAATAAAAATATCCCTCT
AAAATAAAAATTTCAAAAAAATTTTAAAAAAAAACAAAAACAACTTAATCCTCTTAAAACCATTTTTCTTCCTCGAAAAA
TATAATCTCCGTTTCTTCTTCTTCTTTAACTTCTTTTAAAACTTTAGATAAAATTACATAACTCCAAAACCCACGACCAC
ACGACACCGTTTTTATTATTCTTAACCAAATTAAATAATTTCCCCCTTAGAATATCTCCATAATAATCATCTTTTAAAAA
ATCTCCATAATTCAAACACAAACGAAGTAATAAATAAAACTATTATCTGTTAATTAAAAAAAATAAAACTAAAAAATAAT
AAAAAAATTTGGGAAAAATAAAAAATAAAATAAGGATAAAAAATTTATAAACGGGAAACATAATCTTATACTCTAAGGGG
GAATTCGTTGAAACCTGCGGGACTAGGCCCTTTAGTGAGGGTTAATTCTGAGCTTGGCGTGGTCATGGTCATAGCTGTTT
CCTGGGTGAAATTGGTATGCGCTCACAATTCCACACAGCGTAGGAGCCGGAAGCATAAAGTGTAAGGGCTGGGGGGCCTG
ATGAGTGAGCTAACTCAAGGAATTGCGTTGCGCGCGCTGCACGGATTCCAGTGGGGAAACCTGTCGTGCCAGCTGCGTA
>EVD5_4
GGACGGACTAATATAGGGCGATTGATTTAGCGGCCGCGAATTCGCCCTTTAATCACCTTCTTCACTTCAAACACGCGGAT
CAAATTCGATTCGTTCCCATACACATTTTTAAATATAACCCACAACTCTTTTACTATCTCACAGTAAAAATATCCCTCTA
AAATAAAAATTTCAAAAAAATTTTAAAAAAAAACAAAAACAACTTAATCCTCTTAAAACCATTTTTCTTCCTCGAAAAAT
ATAATCTCCGTTTCTTCTTCTTCTTTAACTTCTTTTAAAACTTTAAATAAAATTACATAACTCCAAAACCCACAACCACA
CAACACCATTTTTATTATTCTTAACCAAATTAAATAATTTCCCCCTTAAAATATCACCGTAATAATCATCTTTTAAAAAA
TCTCCATAATTCAAACACAAACGGACTGATAAATAAAACTATTATCTGTTAATTAAAAAAAATAAAACTAAAAAATAATA
AAAAAATTTCGAAAAAATAAAAAATAAAATAAAAATAAAAAATTTATAAACATAAAGACATGATCTTATACTCTAAGGGC
GAATTCGTTTAAACCTGCAGGACTAGTCCCTTTAGTGAGGGTTAATTCTGAGCTTGGCGTAATCATGGTCATAGCTGTTT
CCTGTGTGAAATTGTTATCCGCTCACAATTCCACACAACATACGAGCCGGAAGCATAAAGTGTAAAGCCTGGGGTGCCTA
ATGAGTGAGCTAACTCACATTAATTGCGTTGCGCTCACTGCCCGCTTTCCAGTCGGGAAACCTGTCGTGCCAGCTGCATT
AATGAATCGGCCAACGCGCGGGGAGAGGCGGTTTGCGTATTGGGCGCTCTTCCGCTTCCTCGCTCACTGACTCGCTGCGC
TCGGTCGTTCGGCTGCGGCGAGCGGTATCAGCTCACTCGAAGGGGTATACGGTTATCCACAGAATCAGGGGATAACGCAG
AAAGACATGTGAGCAAAGGCAGCAAAGGCCAGAACCGTAAAAGCGCGTTGCTGGCGTTTTCCATAGGCTCCGCCCCCCTG
ACGAGCATCCAAAATCGACGCTCAAGTCNAGTGGCGAAACCGGACGACTATAAGATTCAGNGTTCCCTGGAGCTCCCTCG
TGCCCTCTCNNTCCGACCTGCGCTTACCGAACTGTTCGCNTTNCCTCGANNGTGCCTTTCTAGNACGCTGTAGATTACC
>EVD5_5
GGGTGACTAGTATAGGGCGAATTGATTTAGCGGCCGCGAATTCGCCCTTAGAGCATAAGATCATGTTTTTATGTTTATAA
ATTTTCTATTTTTATTTTATTTTTTATTTTTTCGAAATTTTTTTATTATTTTTTAGTTTTATTTTTTTTAATTAACAGAT
AATAGTTTTATTTGTTAGTCCGTTTGTGTTTGAATTATGGAGATTTTTCAAAAGATGATTATTACGGTGATATTTCAAGG
GGGAAATTATCTAATTTGGTTAAGAATAATAAAAACGGTGTTGTGTGGTCGTGGGTTTTGGAGTTATGTAATTTTATCTA
AAGTTTCAAAAGAAGTTAAAGAAGAAGAAGAAACGGAGACTATATTTTCCGAGGAAGAAAAATGGTTTTAAGAGGATCAA
GCTGTTTTTGTTTTTTTTTAAAATTCTTTTGAAATTTTTATTTTAGAGGGATATTTTTACTGTGAGATAGTAAAAGAGTT
GTGGGATATATTTAAAAATGTGTATGGGAACGAATCGAATTTGATCCGCGTGTTTGAAGTGAAGAAGGCGATTAAAGGGC
GAATTCGTTTAAACCTGCAGGACTAGTCCCTTTAGTGAGGGTTAATTCTGAGCTTGGCGTAATCATGGTCATAGCTGTTT
CCTGTGTGAAATTGTTATCCGCTCACAATTCCACACAACATACGAGCCGGAAGCATAAAGTGTAAAGCCTGGGGTGCCTA
ATGAGTGAGCTAACTCACATTAATTGCGTTGCGCTCAATGCCCGCTTTCCAGTCGGGAAACCTGTCGTGCCCAGCTGCAT
TAAATGAATCGGCCGACGCCGCGGGGAGAGGCGGGTTTGCGTAT
>EVD5_6
GGGGGGACTCAAATACCGGCGATTGAATTTAGCGGCCGCGAATTCGCCCTTAGAGCATAAGATCATGTCTTTATGTTTAT
AAATTTTTTATTTTTATTTTATTTTTTATTTTTTCGAAATTTTTTTATTATTTTTTAGTTTTATTTCTTTTAATTAACAG
ATAATAGTTTTATTTATCAGTCCGTTTGTGTTTGAATTATGGAGATTTTTTAAAAGATGGTTATTACGGTGATATTTTAA
GGGGGAAATTATTTAATTTGGTTAAGAATAATAAAAACGGTGTTGTGTGGTCGTGGGTTTTGGAGTTATGTAATTTTATT
TAAAGTTTTGAAAGAAGATAAAGAAGAAGAAGAAACGGAGATTATATTTTCCGAGGAAGAAAAATGGTTTCAAGAGGATT
CAGCTGTTTTGGTTTTTTTTCAAAATTTTTTTGAAATTTCTATTCTAGAGGGATCTTTTTACTGTGAGACAGTAAACCAG
TTGTGGGATCTATTTAAGGCCGTGCCTGGGACCCCCTCCAGTCTGACCCCCCTGTGGGAGGTGAAGTCAGAGCCCGGC
>EVD5_7
CGGCTGACTAGTTAGGGCGATTGATTTAGCGGCCGCGAATTCGCCCTTAGAGTATAAGATCATGTTTTTATGTTTATAAA
TTTTCTATTTTTATTTTATTTTTTATTTTTTCGAAATTTTTTTATTATTTTTTAGTTTTATCTTTTTTAATCAACAGATA
ATAGTTTTATTTATCAGTCCGTTTGTGTTTGAATTATGGAGATTTTTTAAAAGATGATTATTACGGTGATATTTTAAGGG
GGAAATTATTTAATTTGGTTAAGAATAATAAAAACGGTGTTGTGTGGTCGTGGGTTTTGGAGTTATGTAATCTTATCTAA
AGTTTCAAAAGAAGTCAAAGAAGAAGAAGAAACGGAGATTATATTTTTCGAGGAAGAAAAATGGTTTCAAGAGGATCAAG
CTGTTTTTGTTCTTTTTCAAAATTTTTTTGAAATTTCTATTCTAGAGGGATACTTTTACTGTGAGACAGTAAAAGAGTTG
TGGGATATATTTAAAAACGTGTATGGGAACGAATCGAATTTGATTCGCGTGTTTAAGTGAAGAAGGTGATTAAAGGGGGA
ATTCATGTAAACCGGGAGGACTAGTCCCTTTAGTGAGGGTTAATTCTGAGCTTGGCGTAATCATGGTCGAGCTGTTTCGT
GTAGAAATTGTTATCCGCTCACAATTCCACACGACATAGCGAGCCGGGAGCGTAAAGTGGAAAGGCTGGAGACGTGATGA
GTGAGCTAAGACAAATGAATTGCGAGGGGAGAGGAGCCCAGATTCAAGGGGGGAAATCTGTCGTGCCGACTGCT
>EVD5_8
NGGACGAACTATATAGGGCGATTGAATTTAGCGGCCGCGAATTCGCCCTTTAATCACCTTCTTCACTTCAAACACGCGAA
TCAAATTCGATTCGTTCCCATACACGTTTTTAAATATATCCCACAACTCTTTTACTATCTCACAGTAAAAATATCCCTCT
AAAATAAAAATTTCAAAAAAATTTTAAAAAAAAACAAAAACAACTTAATCCTCTTAAAACCATTTTTCTTCCTCGAAAAA
TATAATCTCCGTTTCTTCTTCTTCTTTAACTTCTTTTAAAACTTTAAATAAAATTACATAACTCCAAAACCCACGACCAC
ACAACACCGTTTTTATTATTCTTAACCAAATTAAATAATTTCCCCCTTAAAATATCACCGTAATAATCATCTTTTAAAAA
ATCTCCATAATTCAAACACAAACGAACTAATAAATAAAACTATTATCTATTAATTAAAAAAAATAAAACTAAAAAATAAT
AAAAAAATTTCGAAAAAATAAAAAATAAAATAAGAATAAAAAATTTATAAACATAAAAACATGATCTTATACTCTAAGGG
CGAATTCGTTTAAACCTGCAGGACTAGTCCCTTTAGTGAGGGTTAATTCTGAGCTTGGCGTAATCATGGTCATAGCTGTT
TCCTGTGTGAAATTGTTATCCGCTCACAATTCCACACAACATACGAGCCGGAAGCATAAAGTGTAAAGCCTGGGGTGCCT
AATGAGTGAGCTAACTCACATTAATTGCGTTGCGCTCACTGCCCGCTTTCCAGTCGGGAAACCTGTCGTGCCAGCTGCAT
TAATGAATCGGCCAACGCGCGGGGAGAGGCGGTTTGCGTATTGGGCGCTCTTCCGCTTCCTCGCTCACTGACTCGCTGCG
CTCGGTCGTTTCGGCTGCGGCGAGCGGTATCAGCTCACTCGAAGGCGGTATACGGTTATCCACAGAATCAGGGGATAACG
CAGGAAAGACATGTGACCAAAGGCAGCTAATGCCAGGACCGTAAAAGGCCGCGTGCTGGCGTTTTCATAGGCTCCCCCCC
TGAATACATCCAAAAAATCAAGCTAAGTAAAA
